# Supplementary material for: Association of Wearable Device–Measured Step Volume and Variability With Blood Pressure in Older Chinese Adults: Mobile-Based Longitudinal Observational Study
Source: J Med Internet Res. 2024 Aug 14;26:e50075. doi: 10.2196/50075 (PMC11358660; doi:10.2196/50075)
Supplement: Multimedia Appendix 1 [file jmir_v26i1e50075_app1.xlsx]

## Sheet: Sheet1
Supplemental Table S1. Cut-off values of daily step volume across different sub-populations
Daily physical activity category	All		Stratified by hypertension			Stratified by sex			Stratified by No. of morbidities
			Hypertension	No hypertension		Male	Female		1	2	≥3
Daily step counts (1000 steps/d)
Low	<6		<5.8	<6.0		<5.9	<5.9		<6.2	<6.1	<5.5
Medium	6-9.5		5.8-9.3	6-9.7		5.9-9.7	5.9-9.4		6.2-9.9	6.1-9.6	5.5-8.9
High	>9.5		>9.3	>9.7		>9.7	>9.4		>9.9	>9.6	>8.9
Daily walking distance (1000 m/d)
Low	<4.5		<4.2	<4.4		<4.3	<4.3		<4.5	<4.4	<4.0
Medium	4.5-7		4.2-6.8	4.4-7.1		4.3-7.2	4.3-6.9		4.5-7.3	4.4-7.0	4.0-6.5
High	>7		>6.8	>7.1		>7.2	>6.9		>7.3	>7.0	>6.5
