# Supplementary material for: Association of Wearable Device–Measured Step Volume and Variability With Blood Pressure in Older Chinese Adults: Mobile-Based Longitudinal Observational Study
Source: J Med Internet Res. 2024 Aug 14;26:e50075. doi: 10.2196/50075 (PMC11358660; doi:10.2196/50075)
Supplement: Multimedia Appendix 2 [file jmir_v26i1e50075_app2.xlsx]

## Sheet: Sheet1
Table S2. Numbers and proportions for the combined groups
Exposure		Number of each group, N (%)
Daily step counts (1000 steps/day)a
Irregular PAb
	Low	13298 (7.05%)
	Mid	39367 (20.87%)
	High	48863 (25.90%)
Regular PA
	Low	32230 (17.08%)
	Mid	33976 (18.01%)
	High	20937 (11.10%)
Daily walking distance (1000 m/day)
Irregular PA
	Low	12249 (6.49%)
	Mid	38135 (20.21%)
	High	50362 (26.69%)
Regular PA
	Low	32804 (17.39%)
	Mid	34077 (18.06%)
	High	21044 (11.15%)
aStep counts and walking distance was categorised as low (<6 k steps/day;<4.5 km/day), medium (6-9.5 k steps/day; 4.5-7 km/day) and high (>9.5 k steps/day; >7 km/day) according to the tercile distributions.
bStep variability and distance variability was categorised as regular (<2 ksteps/day; <1.5km/day)and irregular (>2k staps/day; >1.5 km/day).
