# Supplementary material for: Association of Wearable Device–Measured Step Volume and Variability With Blood Pressure in Older Chinese Adults: Mobile-Based Longitudinal Observational Study
Source: J Med Internet Res. 2024 Aug 14;26:e50075. doi: 10.2196/50075 (PMC11358660; doi:10.2196/50075)
Supplement: Multimedia Appendix 3 [file jmir_v26i1e50075_app3.xlsx]

## Sheet: Sheet1
Supplemental Table S3 Characteristics of the study population for week-to-week associations
Characteristicsa		Overall (n=2252)	Female (n=1609)	Male (n=643)
Age, years		72 (68, 77)	71 (67, 76)	74 (69, 80)
Body mass index, kg/m2		23.90 (22.19, 25.68)	23.79 (22.13, 25.71)	24.06 (22.25, 25.60)
Smoking status
	Never	1905 (84.59)	1541 (95.7)	364 (56.6)
	Ever	239 (10.61)	58 (3.6)	98 (15.2)
	Current	108 (4.80)	10 (0.6)	181 (28.1)
Drinking status
	Never	1768 (78.51)	1455 (90.4)	313 (48.7)
	Ever	264 (11.72)	108 (6.7)	156 (24.3)
	Current	220 (9.77)	46 (2.9)	174 (27.1)
Hypertension		1202 (53.37)	870 (54.1)	332 (51.6)
No. of morbidities
	1	920 (40.85)	632 (39.3)	288 (44.8)
	2	585 (25.98)	561 (34.9)	186 (28.9)
	≥3	747 (33.17)	416 (25.9)	169 (26.3)
Blood Pressure Measurements
Systolic blood pressure, mmHg		126 (118, 133)	125.60 (117.88, 133.00)	126.67 (119.11, 134.00)
Diastolic blood pressure, mmHg		71 (65, 77)	70.75 (65.00, 76.63)	72.29 (66.75, 78.29)
Mean arterial pressure, mmHg		89.5 (84, 95)	89.12 (83.50, 94.33)	90.33 (85.28, 95.97)
Pulse pressure, mmHg		54 (47, 61)	54.57 (47.40, 61.50)	53.50 (46.40, 61.00)
Accumulative BP measurements, days		36613	25912	10701
Measurements per person, days		6 (2, 23)	6 (2, 23)	7 (2, 24)
Physical Activity Records
Daily step counts, steps		7494 (4882, 10528)	7425 (4860, 10406)	7674 (4946, 10856)
Daily step count groups of participants
	Low	686 (30.46)	483 (30.02)	203 (31.57)
	Medium	954 (42.36)	694 (43.13)	260 (40.43)
	High	612 (27.18)	432 (26.85)	180 (27.99)
SD of daily step counts, steps		2111 (1467, 2893)	2120 (1486, 2902)	2084 (1423, 2871)
Daily walking distance, meters		5470 (3530, 7730)	5400 (3500, 7600)	5652 (3620, 8050)
Daily walking distance groups of participants
	Low	729(32.37)	511 (31.76)	218 (33.90)
	Medium	924 (41.03)	675 (41.95)	249 (38.72)
	High	599 (26.60)	423 (26.29)	176 (27.37)
SD of daily walking distance, meters		1564 (1081, 2165)	1567 (1090, 2167)	1553 (1056, 2163)
Total days of tracking, days		1348	1348	1347
Accumulative activity records, days		318313	225951	92362
Records per person, days		72 (26, 214)	70 (26, 214)	80 (26, 213)
aCharacteristics are displayed as median (interquartile range) for continuous variables or n (%) for categorical variables.
