# Supplementary material for: Association of Wearable Device–Measured Step Volume and Variability With Blood Pressure in Older Chinese Adults: Mobile-Based Longitudinal Observational Study
Source: J Med Internet Res. 2024 Aug 14;26:e50075. doi: 10.2196/50075 (PMC11358660; doi:10.2196/50075)
Supplement: Multimedia Appendix 4 [file jmir_v26i1e50075_app4.xlsx]

## Sheet: Sheet1
Table S4. The independent associations of daily step counts and daily walking distance with blood pressure (SBP, DBP, MAP and PP)
Exposure		Estimated changes in Blood Pressure (mmHg, 95% CI)
		Lag0	Lag1	Lag2	Lag3	Lag4	Lag5	Lag6	Average
Systolic Blood Pressure
Daily step counts (1000 steps/d)a
	Low	Reference	Reference	Reference	Reference	Reference	Reference	Reference	Reference
	Medium	-0.316 (-0.545, -0.087)**b	-0.428 (-0.653, -0.203)***	-0.406 (-0.631, -0.181)***	-0.397 (-0.622, -0.172)***	-0.416 (-0.641, -0.191)***	-0.295 (-0.52, -0.07)*	-0.377 (-0.602, -0.152)**	-0.524 (-0.822, -0.226)***
	High	-0.787 (-1.073, -0.501)***	-0.942 (-1.224, -0.66)***	-0.892 (-1.174, -0.61)***	-0.815 (-1.095, -0.535)***	-0.75 (-1.03, -0.47)***	-0.644 (-0.924, -0.364)***	-0.83 (-1.108, -0.552)***	-0.913 (-1.27, -0.556)***
Daily walking distance (1000 m/d)
	Low	Reference	Reference	Reference	Reference	Reference	Reference	Reference	Reference
	Medium	-0.265 (-0.49, -0.04)*	-0.32 (-0.543, -0.097)**	-0.342 (-0.563, -0.121)**	-0.349 (-0.572, -0.126)**	-0.335 (-0.558, -0.112)**	-0.273 (-0.494, -0.052)*	-0.341 (-0.564, -0.118)**	-0.563 (-0.857, -0.269)***
	High	-0.752 (-1.036, -0.468)***	-0.91 (-1.19, -0.63)***	-0.891 (-1.171, -0.611)***	-0.799 (-1.079, -0.519)***	-0.75 (-1.03, -0.47)***	-0.646 (-0.926, -0.366)***	-0.831 (-1.109, -0.553)***	-0.972 (-1.321, -0.623)***
Diastolic Blood Pressure
Daily step counts (1000 steps/d)
	Low	Reference	Reference	Reference	Reference	Reference	Reference	Reference	Reference
	Medium	-0.339 (-0.508, -0.17)***	-0.386 (-0.553, -0.219)***	-0.382 (-0.547, -0.217)***	-0.395 (-0.562, -0.228)***	-0.356 (-0.523, -0.189)***	-0.286 (-0.453, -0.119)***	-0.35 (-0.517, -0.183)***	-0.5 (-0.721, -0.279)***
	High	-0.215 (-0.431, 0.001)	-0.344 (-0.558, -0.13)**	-0.276 (-0.49, -0.062)*	-0.256 (-0.468, -0.044)*	-0.191 (-0.403, 0.021)	-0.157 (-0.369, 0.055)	-0.181 (-0.393, 0.031)	-0.182 (-0.452, 0.088)
Daily walking distance (1000 m/d)
	Low	Reference	Reference	Reference	Reference	Reference	Reference	Reference	Reference
	Medium	-0.389 (-0.554, -0.224)***	-0.401 (-0.564, -0.238)***	-0.385 (-0.548, -0.222)***	-0.418 (-0.581, -0.255)***	-0.365 (-0.528, -0.202)***	-0.305 (-0.468, -0.142)***	-0.373 (-0.536, -0.21)***	-0.553 (-0.769, -0.337)***
	High	-0.228 (-0.44, -0.016)*	-0.354 (-0.566, -0.142)***	-0.29 (-0.5, -0.08)**	-0.26 (-0.47, -0.05)*	-0.205 (-0.415, 0.005)	-0.17 (-0.38, 0.04)	-0.196 (-0.404, 0.012)	-0.266 (-0.533, 0.001)
Mean Aterial Pressure
Daily step counts (1000 steps/d)
	Low	Reference	Reference	Reference	Reference	Reference	Reference	Reference	Reference
	Medium	-0.332 (-0.491, -0.173)***	-0.4 (-0.557, -0.243)***	-0.39 (-0.547, -0.233)***	-0.395 (-0.552, -0.238)***	-0.376 (-0.533, -0.219)***	-0.289 (-0.446, -0.132)***	-0.359 (-0.516, -0.202)***	-0.508 (-0.718, -0.298)***
	High	-0.405 (-0.617, -0.193)***	-0.543 (-0.751, -0.335)***	-0.481 (-0.689, -0.273)***	-0.443 (-0.651, -0.235)***	-0.377 (-0.583, -0.171)***	-0.319 (-0.527, -0.111)**	-0.397 (-0.603, -0.191)***	-0.426 (-0.691, -0.161)**
Daily walking distance (1000 m/d)
	Low	Reference	Reference	Reference	Reference	Reference	Reference	Reference	Reference
	Medium	-0.348 (-0.503, -0.193)***	-0.374 (-0.529, -0.219)***	-0.37 (-0.523, -0.217)***	-0.395 (-0.55, -0.24)***	-0.355 (-0.508, -0.202)***	-0.294 (-0.447, -0.141)***	-0.362 (-0.515, -0.209)***	-0.557 (-0.763, -0.351)***
	High	-0.403 (-0.611, -0.195)***	-0.539 (-0.745, -0.333)***	-0.49 (-0.696, -0.284)***	-0.44 (-0.646, -0.234)***	-0.387 (-0.591, -0.183)***	-0.329 (-0.535, -0.123)**	-0.408 (-0.612, -0.204)***	-0.501 (-0.76, -0.242)***
Pulse Pressure
Daily step counts (1000 steps/d)
	Low	Reference	Reference	Reference	Reference	Reference	Reference	Reference	Reference
	Medium	0.024 (-0.199, 0.247)	-0.041 (-0.262, 0.18)	-0.024 (-0.245, 0.197)	-0.002 (-0.222, 0.218)	-0.06 (-0.281, 0.161)	-0.009 (-0.229, 0.211)	-0.027 (-0.247, 0.193)	-0.024 (-0.306, 0.258)
	High	-0.572 (-0.821, -0.323)***	-0.598 (-0.843, -0.353)***	-0.616 (-0.863, -0.369)***	-0.559 (-0.804, -0.314)***	-0.559 (-0.804, -0.314)***	-0.488 (-0.733, -0.243)***	-0.649 (-0.894, -0.404)***	-0.731 (-1.039, -0.423)***
Daily walking distance (1000 m/d)
	Low	Reference	Reference	Reference	Reference	Reference	Reference	Reference	Reference
	Medium	0.125 (-0.096, 0.346)	0.081 (-0.139, 0.301)	0.043 (-0.177, 0.263)	0.069 (-0.149, 0.287)	0.03 (-0.19, 0.25)	0.032 (-0.186, 0.25)	0.032 (-0.188, 0.252)	-0.01 (-0.29, 0.27)
	High	-0.524 (-0.771, -0.277)***	-0.556 (-0.801, -0.311)***	-0.602 (-0.847, -0.357)***	-0.539 (-0.784, -0.294)***	-0.545 (-0.79, -0.3)***	-0.476 (-0.721, -0.231)***	-0.635 (-0.878, -0.392)***	-0.707 (-1.013, -0.401)***
aStep counts and walking distance was categorised as low (<6 k steps/day;<4.5 km/day), medium (6-9.5 k steps/day; 4.5-7 km/day) and high (>9.5 k steps/day; >7 km/day) according to the tercile distributions. Step variability and distance variability was categorised as regular (<2 ksteps/day; <1.5km/day)and irregular (>2k staps/day; >1.5 km/day).
b* P<.05, ** P<.01, *** P<.001.
