# Supplementary material for: Association of Wearable Device–Measured Step Volume and Variability With Blood Pressure in Older Chinese Adults: Mobile-Based Longitudinal Observational Study
Source: J Med Internet Res. 2024 Aug 14;26:e50075. doi: 10.2196/50075 (PMC11358660; doi:10.2196/50075)
Supplement: Multimedia Appendix 5 [file jmir_v26i1e50075_app5.xlsx]

## Sheet: Sheet1
Table S5. The joint associations of physical activity (daily steps and walking distance) volume and variability with blood pressure (SBP, DBP, MAP and PP)
Exposure		Estimated changes in Blood Pressure (mmHg, 95% CI)
		Systolic Blood Pressure		Diastolic Blood Pressure		Mean Aterial Pressure		Pulse Pressure
Daily step counts (1000 steps/day)a
Irregular PAb
	Low	Reference		Reference		Reference		Reference
	Mid	-0.688 (-1.049, -0.327)***c		-0.565 (-0.832, -0.298)***		-0.606 (-0.867, -0.345)***		-0.123(-0.441, 0.195)
	High	-0.8 (-1.225, -0.375)***		-0.373 (-0.692, -0.054)*		-0.515 (-0.831, -0.199)**		-0.427(-0.79, -0.064)*
Regular PA
	Low	-0.219 (-0.587, 0.149)		-0.429 (-0.694, -0.164)**		-0.359 (-0.62, -0.098)**		0.209 (-0.12, 0.538)
	Mid	-0.645 (-1.072, -0.218)**		-1.067 (-1.379, -0.755)***		-0.926 (-1.22, -0.632)***		0.422 (0.005, 0.839)*
	High	-1.69 (-2.2, -1.18)***		-0.684 (-1.088, -0.28)***		-1.019 (-1.407, -0.631)***		-1.006 (-1.455, -0.557)***
Daily walking distance (1000 m/day)
Irregular PA
	Low	Reference		Reference		Reference		Reference
	Mid	-0.741(-1.088, -0.394)***		-0.645 (-0.904, -0.386)***		-0.677 (-0.928, -0.426)***		-0.096 (-0.408, 0.216)
	High	-0.789(-1.201, -0.377)***		-0.384 (-0.698, -0.07)*		-0.519 (-0.827, -0.211)***		-0.406 (-0.763, -0.049)*
Regular PA
	Low	-0.18 (-0.535, 0.175)		-0.382 (-0.639, -0.125)**		-0.315 (-0.566, -0.064)*		0.202 (-0.123, 0.527)
	Mid	-0.611 (-1.03, -0.192)**		-1.021 (-1.329, -0.713)***		-0.884 (-1.174, -0.594)***		0.41 (-0.004, 0.824)
	High	-1.871 (-2.371, -1.371)***		-0.868 (-1.266, -0.47)***		-1.202 (-1.58, -0.824)***		-1.004 (-1.455, -0.553)***
aStep counts and walking distance was categorised as low (<6 k steps/day;<4.5 km/day), medium (6-9.5 k steps/day; 4.5-7 km/day) and high (>9.5 k steps/day; >7 km/day) according to the tercile distributions. Step variability and distance variability was categorised as regular (<2 ksteps/day; <1.5km/day)and irregular (>2k staps/day; >1.5 km/day).
bThe variability of daily steps was categorized based on the median value of the SD of daily steps (2000 steps/day): regular (SD of daily step counts 2k/day); irregular (SD of daily step counts 2k/day).
c * P<.05, ** P<.01, *** P<.001.
