# Supplementary material for: Association of Wearable Device–Measured Step Volume and Variability With Blood Pressure in Older Chinese Adults: Mobile-Based Longitudinal Observational Study
Source: J Med Internet Res. 2024 Aug 14;26:e50075. doi: 10.2196/50075 (PMC11358660; doi:10.2196/50075)
Supplement: Multimedia Appendix 6 [file jmir_v26i1e50075_app6.xlsx]

## Sheet: Sheet1
Table S6. Stratified analyses for the independent associations of daily step counts and daily walking distance with blood pressure (SBP, DBP, MAP and PP)
Exposure		Stratified by Hypertension			Stratified by Sex			Stratified by No. of Morbidities
		HYP	No HYP		Male	Female		1	2	≥3
		Estimated changes in SBP (mmHg, 95% CI)
Daily step counts (1000 steps/d)a
	Low	Reference	Reference		Reference	Reference		Reference	Reference	Reference
	Medium	-0.27 (-0.699, 0.159)	-0.822 (-1.236, -0.408)***		-0.152 (-0.432, 0.128)	-0.963 (-1.31, -0.616)***		-0.033 (-0.564, 0.498)	-0.602 (-1.133, -0.071)*	-0.605 (-1.16, -0.05)*
	High	-0.852 (-1.371, -0.333)**b	-0.975 (-1.455, -0.495)***		-0.201 (-0.568, 0.166)	-1.485 (-1.901, -1.069)***		-1.118 (-1.718, -0.518)***	-0.474 (-1.105, 0.157)	-0.885 (1.546, -0.224)**
Daily walking distance (1000 m/d)
	Low	Reference	Reference		Reference	Reference		Reference	Reference	Reference
	Medium	-0.361 (-0.788, 0.066)	-0.885 (-1.297, -0.473)***		-0.196 (-0.47, 0.078)	-0.935 (-1.278, -0.592)***		-0.011 (-0.542, 0.52)	-0.811 (-1.342, -0.28)**	-0.869 (-1.42, -0.318)**
	High	-0.989 (-1.503, -0.475)***	-1.018 (-1.496, -0.54)***		-0.242 (-0.603, 0.119)	-1.647 (-2.061, -1.233)***		-1.1 (-1.696, -0.504)***	-0.58 (-1.215, 0.055)	-1.137 (-1.79, -0.484)***
		Estimated changes in DBP (mmHg, 95% CI)
Daily step counts (1000 steps/d)
	Low	Reference	Reference		Reference	Reference		Reference	Reference	Reference
	Medium	-0.044 (-0.36, 0.272)	-0.997 (-1.297, -0.697)***		-0.292 (-0.478, -0.106)**	-0.359 (-0.616, -0.102)**		-0.56 (-0.946, -0.174)**	-0.275 (-0.679, 0.129)	-0.29 (-0.653, 0.073)
	High	0.006 (-0.39, 0.402)	-0.344 (-0.709, 0.021)		-0.422 (-0.661, -0.183)***	-0.124 (-0.447, 0.199)		-0.2 (-0.651, 0.251)	0.032 (-0.458, 0.522)	-0.398 (-0.859, 0.063)
Daily walking distance (1000 m/d)
	Low	Reference	Reference		Reference	Reference		Reference	Reference	Reference
	Medium	-0.165 (-0.477, 0.147)	-0.965 (-1.259, -0.671)***		-0.263 (-0.451, -0.075)**	-0.377 (-0.63, -0.124)**		-0.531 (-0.913, -0.149)**	-0.4 (-0.804, 0.004)	-0.375 (-0.73, -0.02)*
	High	-0.119 (-0.511, 0.273)	-0.4 (-0.763, -0.037)*		-0.345 (-0.586, -0.104)**	-0.244 (-0.565, 0.077)		-0.198 (-0.645, 0.249)	-0.114 (-0.6, 0.372)	-0.558 (-1.013, -0.103)*
		Estimated changes in MAP (mmHg, 95% CI)
Daily step counts (1000 steps/d)
	Low	Reference	Reference		Reference	Reference		Reference	Reference	Reference
	Medium	-0.119 (-0.413, 0.175)	-0.939 (-1.239, -0.639)***		-0.252 (-0.442, -0.062)**	-0.56 (-0.807, -0.313)***		-0.384 (-0.751, -0.017)*	-0.384 (-0.772, 0.004)	-0.395 (-0.767, -0.023)*
	High	-0.28 (-0.66, 0.1)	-0.554 (-0.915, -0.193)**		-0.354 (-0.601, -0.107)**	-0.578 (-0.888, -0.268)***		-0.506 (-0.947, -0.065)*	-0.137 (-0.613, 0.339)	-0.56 (-1.028, -0.092)*
Daily walking distance (1000 m/d)
	Low	Reference	Reference		Reference	Reference		Reference	Reference	Reference
	Medium	-0.231 (-0.521, 0.059)	-0.939 (-1.235, -0.643)***		-0.249 (-0.441, -0.057)*	-0.563 (-0.804, -0.322)***		-0.358 (-0.721, 0.005)	-0.537 (-0.923, -0.151)**	-0.54 (-0.905, -0.175)**
	High	-0.409 (-0.783, -0.035)*	-0.606 (-0.965, -0.247)***		-0.318 (-0.563, -0.073)*	-0.712 (-1.02, -0.404)***		-0.498 (-0.935, -0.061)*	-0.269 (-0.745, 0.207)	-0.751 (-1.212, -0.29)**
		Estimated changes in PP (mmHg, 95% CI)
Daily step counts (1000 steps/d)
	Low	Reference	Reference		Reference	Reference		Reference	Reference	Reference
	Medium	-0.226 (-0.657, 0.205)	0.175 (-0.172, 0.522)		0.122 (-0.119, 0.363)	-0.604 (-0.929, -0.279)***		0.528 (0.013, 1.043)*	-0.326 (-0.812, 0.16)	-0.315 (-0.793, 0.163)
	High	-0.858 (-1.33, -0.386)***	-0.631 (-1.029, -0.233)**		0.207 (-0.112, 0.526)	-1.361 (-1.733, -0.989)***		-0.919 (-1.44, -0.398)***	-0.506 (-1.049, 0.037)	-0.487 (-1.036, 0.062)
Daily walking distance (1000 m/d)
	Low	Reference	Reference		Reference	Reference		Reference	Reference	Reference
	Medium	-0.195 (-0.626, 0.236)	0.081 (-0.266, 0.428)		0.043 (-0.192, 0.278)	-0.557 (-0.882, -0.232)***		0.52 (0.005, 1.035)*	-0.411 (-0.901, 0.079)	-0.494 (-0.976, -0.012)*
	High	-0.871 (-1.345, -0.397)***	-0.618 (-1.014, -0.222)**		0.074 (-0.24, 0.388)	-1.403 (-1.777, -1.029)***		-0.902 (-1.419, -0.385)***	-0.466 (-1.013, 0.081)	-0.578 (-1.129, -0.027)*
bStep counts and walking distance was categorised as low, medium and high according to the tercile distributions of specific subpopulations (Supplemental Table S1).
a * P<.05, ** P<.01, *** P<.001.
