# Supplementary material for: Association of Wearable Device–Measured Step Volume and Variability With Blood Pressure in Older Chinese Adults: Mobile-Based Longitudinal Observational Study
Source: J Med Internet Res. 2024 Aug 14;26:e50075. doi: 10.2196/50075 (PMC11358660; doi:10.2196/50075)
Supplement: Multimedia Appendix 7 [file jmir_v26i1e50075_app7.xlsx]

## Sheet: Sheet1
Table S7. Stratified analyses for the joint associations of physical activity (daily steps and walking distance) volume and variability with blood pressure (SBP, DBP, MAP and PP)
Exposure		Stratified by Hypertension			Stratified by Sex			Stratified by No. of Morbidities
		HYP	No HYP		Male	Female		1	2	≥3
		Estimated changes in SBP (mmHg, 95% CI)
Daily step counts (1000 steps/day)a
Irregular PAb
	Low	Reference	Reference		Reference	Reference		Reference	Reference	Reference
	Mid	-0.688 (-1.203, -0.173)**c	-0.714 (-1.22, -0.208)**		-0.269 (-0.916, 0.378)	-0.868 (-1.303, -0.433)***		-1.001 (-1.603, -0.399)**	-0.193 (-0.859, 0.473)	-0.801 (-1.485, -0.117)*
	High	-0.816 (-1.435, -0.197)**	-0.797 (-1.375, -0.219)**		0.164 (-0.638, 0.966)	-1.123 (-1.625, -0.621)***		-1.396 (-2.082, -0.71)***	0.044 (-0.724, 0.812)	-0.932 (-1.749, -0.115)*
Regular PA
	Low	-0.453 (-0.99, 0.084)	0.026 (-0.488, 0.54)		-0.516 (-1.169, 0.137)	-0.046 (-0.499, 0.407)		-0.928 (-1.54, -0.316)**	0.48 (-0.192, 1.152)	-0.733 (-1.443, -0.023)*
	Mid	-0.43 (-1.053, 0.193)	-0.914 (-1.494, -0.334)**		0.587 (-0.248, 1.422)	-1.149 (-1.635, -0.663)***		-0.162 (-0.938, 0.614)	-0.409 (-1.148, 0.33)	-1.487 (-2.275, -0.699)***
	High	-1.973 (-2.755, -1.191)***	-1.344 (-2.01, -0.678)***		0.087 (-0.801, 0.975)	-2.494 (-3.109, -1.879)***		-2.524 (-3.386, -1.662)***	-0.684 (-1.572, 0.204)	-2.321 (-3.23, -1.412)***
Daily walking distance (1000 m/day)
Irregular PA
	Low	Reference	Reference		Reference	Reference		Reference	Reference	Reference
	Mid	-0.583 (-1.079, -0.087)*	-0.863 (-1.367, -0.359)***		-0.545 (-1.196, 0.106)	-0.726 (-1.149, -0.303)***		-1.168 (-1.778, -0.558)***	-0.441 (-1.105, 0.223)	-0.593 (-1.252, 0.066)
	High	-0.633 (-1.235, -0.031)*	-0.857 (-1.435, -0.279)**		0.124 (-0.682, 0.93)	-1.067 (-1.561, -0.573)***		-1.529 (-2.223, -0.835)***	-0.05 (-0.826, 0.726)	-0.909 (-1.709, -0.109)*
Regular PA
	Low	-0.187 (-0.71, 0.336)	0.006 (-0.515, 0.527)		-0.79 (-1.445, -0.135)*	0.172 (-0.275, 0.619)		-1.038 (-1.661, -0.415)**	0.495 (-0.187, 1.177)	-0.352 (-1.042, 0.338)
	Mid	-0.376 (-0.978, 0.226)	-0.898 (-1.476, -0.32)**		0.276 (-0.555, 1.107)	-0.921 (-1.391, -0.451)***		-0.1 (-0.874, 0.674)	-0.526 (-1.265, 0.213)	-1.667 (-2.416, -0.918)***
	High	-2.314 (-3.067, -1.561)***	-1.412 (-2.073, -0.751)***		-0.035 (-0.899, 0.829)	-2.741 (-3.354, -2.128)***		-2.607 (-3.465, -1.749)***	-0.79 (-1.666, 0.086)	-2.389 (-3.283, -1.495)***
		Estimated changes in DBP (mmHg, 95% CI)
Daily step counts (1000 steps/day)
Irregular PA
	Low	Reference	Reference		Reference	Reference		Reference	Reference	Reference
	Mid	-0.25 (-0.634, 0.134)	-0.947 (-1.317, -0.577)***		-0.375 (-0.855, 0.105)	-0.615 (-0.936, -0.294)***		-0.846 (-1.279, -0.413)***	-0.251 (-0.741, 0.239)	-0.442 (-0.908, 0.024)
	High	-0.268 (-0.729, 0.193)	-0.48 (-0.925, -0.035)*		-0.388 (-0.97, 0.194)	-0.387 (-0.771, -0.003)*		-0.578 (-1.101, -0.055)*	-0.256 (-0.842, 0.33)	-0.348 (-0.905, 0.209)
Regular PA
	Low	-0.65 (-1.042, -0.258)**	-0.223 (-0.582, 0.136)		-0.336 (-0.824, 0.152)	-0.496 (-0.817, -0.175)**		-0.66 (-1.081, -0.239)**	-0.28 (-0.778, 0.218)	-0.646 (-1.111, -0.181)**
	Mid	-0.767 (-1.208, -0.326)***	-1.404 (-1.835, -0.973)***		-1.536 (-2.136, -0.936)***	-0.794 (-1.151, -0.437)***		-1.233 (-1.794, -0.672)***	-0.735 (-1.311, -0.159)*	-1.091 (-1.601, -0.581)***
	High	-0.798 (-1.417, -0.179)*	-0.518 (-1.03, -0.006)*		-0.727 (-1.413, -0.041)*	-0.627 (-1.125, -0.129)*		-0.728 (-1.318, -0.138)*	0.141 (-0.586, 0.868)	-1.864 (-2.558, -1.17)***
Daily walking distance (1000 m/day)
Irregular PA
	Low	Reference	Reference		Reference	Reference		Reference	Reference	Reference
	Mid	-0.393 (-0.771, -0.015)*	-1.055 (-1.423, -0.687)***		-0.636 (-1.122, -0.15)*	-0.644 (-0.962, -0.326)***		-0.926 (-1.363, -0.489)***	-0.36 (-0.856, 0.136)	-0.528 (-0.985, -0.071)*
	High	-0.25 (-0.709, 0.209)	-0.564 (-1.013, -0.115)*		-0.476 (-1.068, 0.116)	-0.428 (-0.812, -0.044)*		-0.684 (-1.213, -0.155)*	-0.253 (-0.839, 0.333)	-0.484 (-1.045, 0.077)
Regular PA
	Low	-0.557 (-0.949, -0.165)**	-0.302 (-0.667, 0.063)		-0.455 (-0.953, 0.043)	-0.416 (-0.737, -0.095)*		-0.743 (-1.176, -0.31)***	-0.112 (-0.608, 0.384)	-0.635 (-1.098, -0.172)**
	Mid	-0.741 (-1.178, -0.304)***	-1.326 (-1.757, -0.895)***		-1.689 (-2.291, -1.087)***	-0.694 (-1.049, -0.339)***		-1.189 (-1.75, -0.628)***	-0.623 (-1.199, -0.047)*	-1.153 (-1.657, -0.649)***
	High	-1.119 (-1.727, -0.511)***	-0.718 (-1.222, -0.214)**		-0.946 (-1.628, -0.264)**	-0.804 (-1.298, -0.31)**		-0.734 (-1.324, -0.144)*	-0.005 (-0.738, 0.728)	-2.141 (-2.815, -1.467)***
		Estimated changes in MAP (mmHg, 95% CI)
Daily step counts (1000 steps/day)
Irregular PA
	Low	Reference	Reference		Reference	Reference		Reference	Reference	Reference
	Mid	-0.396 (-0.763, -0.029)*	-0.869 (-1.243, -0.495)***		-0.34 (-0.814, 0.134)	-0.699 (-1.013, -0.385)***		-0.898 (-1.333, -0.463)***	-0.232 (-0.722, 0.258)	-0.562 (-1.03, -0.094)*
	High	-0.451 (-0.896, -0.006)*	-0.585 (-1.028, -0.142)**		-0.204 (-0.788, 0.38)	-0.632 (-1.006, -0.258)***		-0.851 (-1.366, -0.336)**	-0.156 (-0.736, 0.424)	-0.543 (-1.113, 0.027)
Regular PA
	Low	-0.584 (-0.962, -0.206)**	-0.14 (-0.503, 0.223)		-0.396 (-0.88, 0.088)	-0.346 (-0.66, -0.032)*		-0.749 (-1.17, -0.328)***	-0.027 (-0.515, 0.461)	-0.675 (-1.149, -0.201)**
	Mid	-0.655 (-1.059, -0.251)**	-1.241 (-1.674, -0.808)***		-0.828 (-1.369, -0.287)**	-0.913 (-1.262, -0.564)***		-0.876 (-1.384, -0.368)***	-0.626 (-1.177, -0.075)*	-1.223 (-1.752, -0.694)***
	High	-1.19 (-1.782, -0.598)***	-0.794 (-1.288, -0.3)**		-0.456 (-1.13, 0.218)	-1.249 (-1.721, -0.777)***		-1.327 (-1.903, -0.751)***	-0.134 (-0.834, 0.566)	-2.016 (-2.696, -1.336)***
Daily walking distance (1000 m/day)
Irregular PA
	Low	Reference	Reference		Reference	Reference		Reference	Reference	Reference
	Mid	-0.456 (-0.809, -0.103)*	-0.991 (-1.361, -0.621)***		-0.605 (-1.081, -0.129)*	-0.671 (-0.977, -0.365)***		-1.007 (-1.446, -0.568)***	-0.387 (-0.879, 0.105)	-0.549 (-0.998, -0.1)*
	High	-0.377 (-0.812, 0.058)	-0.662 (-1.107, -0.217)**		-0.276 (-0.866, 0.314)	-0.641 (-1.011, -0.271)***		-0.966 (-1.487, -0.445)***	-0.185 (-0.769, 0.399)	-0.626 (-1.19, -0.062)*
Regular PA
	Low	-0.434 (-0.802, -0.066)*	-0.199 (-0.567, 0.169)		-0.566 (-1.056, -0.076)*	-0.22 (-0.53, 0.09)		-0.841 (-1.274, -0.408)***	0.09 (-0.4, 0.58)	-0.541 (-1.002, -0.08)*
	Mid	-0.619 (-1.013, -0.225)**	-1.183 (-1.616, -0.75)***		-1.034 (-1.577, -0.491)***	-0.77 (-1.111, -0.429)***		-0.826 (-1.334, -0.318)**	-0.59 (-1.141, -0.039)*	-1.324 (-1.836, -0.812)***
	High	-1.518 (-2.09, -0.946)***	-0.95 (-1.434, -0.466)***		-0.642 (-1.301, 0.017)	-1.45 (-1.916, -0.984)***		-1.358 (-1.93, -0.786)***	-0.266 (-0.96, 0.428)	-2.224 (-2.886, -1.562)***
		Estimated changes in PP (mmHg, 95% CI)
Daily step counts (1000 steps/day)
Irregular PA
	Low	Reference	Reference		Reference	Reference		Reference	Reference	Reference
	Mid	-0.439 (-0.925, 0.047)	0.232 (-0.178, 0.642)		0.107 (-0.444, 0.658)	-0.253 (-0.641, 0.135)		-0.155 (-0.661, 0.351)	0.059 (-0.498, 0.616)	-0.359 (-0.967, 0.249)
	High	-0.548 (-1.112, 0.016)	-0.318 (-0.777, 0.141)		0.553 (-0.113, 1.219)	-0.736 (-1.169, -0.303)***		-0.817 (-1.395, -0.239)**	0.301 (-0.33, 0.932)	-0.584 (-1.27, 0.102)
Regular PA
	Low	0.197 (-0.301, 0.695)	0.249 (-0.192, 0.69)		-0.18 (-0.727, 0.367)	0.451 (0.037, 0.865)*		-0.269 (-0.808, 0.27)	0.76 (0.172, 1.348)*	-0.086 (-0.709, 0.537)
	Mid	0.337 (-0.32, 0.994)	0.491 (0.021, 0.961)*		2.123 (1.221, 3.025)***	-0.355 (-0.79, 0.08)		1.07 (0.237, 1.903)*	0.326 (-0.346, 0.998)	-0.396 (-1.068, 0.276)
	High	-1.175 (-1.873, -0.477)***	-0.826 (-1.422, -0.23)**		0.815 (0.072, 1.558)*	-1.868 (-2.423, -1.313)***		-1.796 (-2.609, -0.983)***	-0.825 (-1.578, -0.072)*	-0.457 (-1.227, 0.313)
Daily walking distance (1000 m/day)
Irregular PA
	Low	Reference	Reference		Reference	Reference		Reference	Reference	Reference
	Mid	-0.19 (-0.678, 0.298)	0.192 (-0.22, 0.604)		0.091 (-0.473, 0.655)	-0.083 (-0.471, 0.305)		-0.242 (-0.756, 0.272)	-0.081 (-0.644, 0.482)	-0.065 (-0.669, 0.539)
	High	-0.383 (-0.949, 0.183)	-0.293 (-0.752, 0.166)		0.6 (-0.074, 1.274)	-0.64 (-1.075, -0.205)**		-0.845 (-1.431, -0.259)**	0.203 (-0.43, 0.836)	-0.425 (-1.111, 0.261)
Regular PA
	Low	0.371 (-0.137, 0.879)	0.308 (-0.137, 0.753)		-0.335 (-0.89, 0.22)	0.588 (0.167, 1.009)**		-0.295 (-0.844, 0.254)	0.607 (0.009, 1.205)*	0.283 (-0.348, 0.914)
	Mid	0.365 (-0.28, 1.01)	0.428 (-0.038, 0.894)		1.965 (1.075, 2.855)***	-0.227 (-0.658, 0.204)		1.089 (0.266, 1.912)**	0.097 (-0.573, 0.767)	-0.514 (-1.171, 0.143)
	High	-1.195 (-1.887, -0.503)***	-0.694 (-1.294, -0.094)*		0.911 (0.158, 1.664)*	-1.938 (-2.499, -1.377)***		-1.873 (-2.694, -1.052)***	-0.785 (-1.559, -0.011)*	-0.248 (-1.016, 0.52)
aStep counts and walking distance was categorised as low, medium and high according to the tercile distributions of specific subpopulations (Supplemental Table S1). Step variability and distance variability was categorised as regular (<2 ksteps/day; <1.5km/day)and irregular (>2k staps/day; >1.5 km/day).
bThe variability of daily steps was categorized based on the median value of the SD of daily steps (2000 steps/day): regular (SD of daily step counts 2k/day); irregular (SD of daily step counts 2k/day).
c * P<.05, ** P<.01, *** P<.001.
