# Supplementary material for: Association of Wearable Device–Measured Step Volume and Variability With Blood Pressure in Older Chinese Adults: Mobile-Based Longitudinal Observational Study
Source: J Med Internet Res. 2024 Aug 14;26:e50075. doi: 10.2196/50075 (PMC11358660; doi:10.2196/50075)
Supplement: Multimedia Appendix 10 [file jmir_v26i1e50075_app10.xlsx]

## Sheet: Sheet1
Table S9. Stratified analyses for the joint associations of physical activity (daily steps and walking distance) volume and variability with blood pressure (SBP, DBP, MAP and PP), categorized according to the terciles of the whole population.
Exposure		Stratified by Hypertension			Stratified by Sex			Stratified by No. of Morbidities
		HYP	No HYP		Male	Female		1	2	≥3
		Estimated changes in SBP (mmHg, 95% CI)
Daily step counts (1000 steps/day)a
Irregular PAb
	Low	Reference	Reference		Reference	Reference		Reference	Reference	Reference
	Mid	-0.686 (-1.192, -0.18)**c	-0.734 (-1.24, -0.228)**		-0.317 (-0.968, 0.334)	-0.866 (-1.295, -0.437)***		-0.886 (-1.509, -0.263)**	-0.213 (-0.889, 0.463)	-1.168 (-1.813, -0.523)***
	High	-0.829 (-1.446, -0.212)**	-0.775 (-1.347, -0.203)**		0.112 (-0.678, 0.902)	-1.128 (-1.626, -0.63)***		-1.285 (-1.977, -0.593)***	0.029 (-0.745, 0.803)	-0.985 (-1.791, -0.179)*
Regular PA
	Low	-0.426 (-0.945, 0.093)	0.026 (-0.488, 0.54)		-0.529 (-1.178, 0.12)	-0.047 (-0.49, 0.396)		-0.886 (-1.523, -0.249)**	0.514 (-0.17, 1.198)	-0.812 (-1.451, -0.173)*
	Mid	-0.424 (-1.043, 0.195)	-0.893 (-1.479, -0.307)**		0.566 (-0.281, 1.413)	-1.158 (-1.64, -0.676)***		-0.12 (-0.904, 0.664)	-0.458 (-1.205, 0.289)	-1.891 (-2.653, -1.129)***
	High	-2.088 (-2.874, -1.302)***	-1.352 (-2.007, -0.697)***		0.104 (-0.77, 0.978)	-2.537 (-3.154, -1.92)***		-2.174 (-3.029, -1.319)***	-0.658 (-1.544, 0.228)	-2.444 (-3.383, -1.505)***
Daily walking distance (1000 m/day)
Irregular PA
	Low	Reference	Reference		Reference	Reference		Reference	Reference	Reference
	Mid	-0.545 (-1.021, -0.069)*	-0.969 (-1.467, -0.471)***		-0.71 (-1.355, -0.065)*	-0.788 (-1.198, -0.378)***		-1.173 (-1.785, -0.561)***	-0.483 (-1.138, 0.172)	-0.945 (-1.553, -0.337)**
	High	-0.659 (-1.251, -0.067)*	-0.922 (-1.488, -0.356)**		0.08 (-0.7, 0.86)	-1.099 (-1.581, -0.617)***		-1.49 (-2.17, -0.81)***	-0.069 (-0.829, 0.691)	-0.802 (-1.586, -0.018)*
Regular PA
	Low	-0.287 (-0.775, 0.201)	-0.051 (-0.559, 0.457)		-0.828 (-1.463, -0.193)*	0.119 (-0.306, 0.544)		-1.038 (-1.661, -0.415)**	0.456 (-0.206, 1.118)	-0.533 (-1.141, 0.075)
	Mid	-0.236 (-0.836, 0.364)	-1.01 (-1.59, -0.43)***		0.297 (-0.56, 1.154)	-0.998 (-1.461, -0.535)***		0.04 (-0.75, 0.83)	-0.57 (-1.303, 0.163)	-1.887 (-2.62, -1.154)***
	High	-2.425 (-3.184, -1.666)***	-1.431 (-2.082, -0.78)***		-0.041 (-0.882, 0.8)	-2.824 (-3.436, -2.212)***		-2.521 (-3.35, -1.692)***	-0.809 (-1.673, 0.055)	-2.539 (-3.446, -1.632)***
		Estimated changes in DBP (mmHg, 95% CI)
Daily step counts (1000 steps/day)
Irregular PA
	Low	Reference	Reference		Reference	Reference		Reference	Reference	Reference
	Mid	-0.213 (-0.587, 0.161)	-0.965 (-1.335, -0.595)***		-0.355 (-0.833, 0.123)	-0.635 (-0.953, -0.317)***		-0.783 (-1.228, -0.338)***	-0.261 (-0.759, 0.237)	-0.578 (-1.027, -0.129)*
	High	-0.269 (-0.726, 0.188)	-0.488 (-0.929, -0.047)*		-0.352 (-0.922, 0.218)	-0.396 (-0.778, -0.014)*		-0.554 (-1.079, -0.029)*	-0.266 (-0.858, 0.326)	-0.387 (-0.932, 0.158)
Regular PA
	Low	-0.637 (-1.015, -0.259)***	-0.223 (-0.582, 0.136)		-0.293 (-0.773, 0.187)	-0.507 (-0.823, -0.191)**		-0.644 (-1.085, -0.203)**	-0.3 (-0.806, 0.206)	-0.686 (-1.109, -0.263)**
	Mid	-0.747 (-1.184, -0.31)***	-1.387 (-1.82, -0.954)***		-1.572 (-2.18, -0.964)***	-0.801 (-1.156, -0.446)***		-1.193 (-1.763, -0.623)***	-0.755 (-1.331, -0.179)*	-1.326 (-1.816, -0.836)***
	High	-0.773 (-1.402, -0.144)*	-0.611 (-1.115, -0.107)*		-0.739 (-1.407, -0.071)*	-0.646 (-1.146, -0.146)*		-0.691 (-1.281, -0.101)*	0.158 (-0.573, 0.889)	-1.921 (-2.66, -1.182)***
Daily walking distance (1000 m/day)
Irregular PA
	Low	Reference	Reference		Reference	Reference		Reference	Reference	Reference
	Mid	-0.285 (-0.65, 0.08)	-1.039 (-1.402, -0.676)***		-0.653 (-1.127, -0.179)**	-0.626 (-0.932, -0.32)***		-0.929 (-1.366, -0.492)***	-0.34 (-0.83, 0.15)	-0.611 (-1.04, -0.182)**
	High	-0.185 (-0.632, 0.262)	-0.576 (-1.013, -0.139)**		-0.486 (-1.052, 0.08)	-0.37 (-0.744, 0.004)		-0.707 (-1.222, -0.192)**	-0.231 (-0.809, 0.347)	-0.361 (-0.912, 0.19)
Regular PA
	Low	-0.51 (-0.873, -0.147)**	-0.264 (-0.619, 0.091)		-0.472 (-0.948, 0.004)	-0.362 (-0.666, -0.058)*		-0.743 (-1.176, -0.31)***	-0.104 (-0.588, 0.38)	-0.572 (-0.986, -0.158)**
	Mid	-0.66 (-1.091, -0.229)**	-1.365 (-1.796, -0.934)***		-1.713 (-2.325, -1.101)***	-0.687 (-1.036, -0.338)***		-1.181 (-1.753, -0.609)***	-0.609 (-1.183, -0.035)*	-1.315 (-1.795, -0.835)***
	High	-1.046 (-1.663, -0.429)***	-0.726 (-1.22, -0.232)**		-1.055 (-1.71, -0.4)**	-0.767 (-1.261, -0.273)**		-0.807 (-1.381, -0.233)**	0.017 (-0.708, 0.742)	-2.287 (-3.002, -1.572)***
		Estimated changes in MAP (mmHg, 95% CI)
Daily step counts (1000 steps/day)
Irregular PA
	Low	Reference	Reference		Reference	Reference		Reference	Reference	Reference
	Mid	-0.371 (-0.73, -0.012)*	-0.888 (-1.262, -0.514)***		-0.343 (-0.817, 0.131)	-0.712 (-1.022, -0.402)***		-0.817 (-1.266, -0.368)***	-0.245 (-0.741, 0.251)	-0.775 (-1.224, -0.326)***
	High	-0.456 (-0.901, -0.011)*	-0.584 (-1.023, -0.145)**		-0.197 (-0.769, 0.375)	-0.64 (-1.012, -0.268)***		-0.798 (-1.315, -0.281)**	-0.168 (-0.754, 0.418)	-0.587 (-1.15, -0.024)*
Regular PA
	Low	-0.566 (-0.933, -0.199)**	-0.14 (-0.503, 0.223)		-0.372 (-0.85, 0.106)	-0.354 (-0.664, -0.044)*		-0.725 (-1.166, -0.284)**	-0.028 (-0.526, 0.47)	-0.728 (-1.157, -0.299)***
	Mid	-0.639 (-1.037, -0.241)**	-1.222 (-1.657, -0.787)***		-0.859 (-1.4, -0.318)**	-0.92 (-1.267, -0.573)***		-0.835 (-1.352, -0.318)**	-0.656 (-1.209, -0.103)*	-1.514 (-2.028, -1)***
	High	-1.211 (-1.815, -0.607)***	-0.858 (-1.344, -0.372)***		-0.458 (-1.113, 0.197)	-1.276 (-1.75, -0.802)***		-1.186 (-1.762, -0.61)***	-0.114 (-0.816, 0.588)	-2.096 (-2.819, -1.373)***
Daily walking distance (1000 m/day)
Irregular PA
	Low	Reference	Reference		Reference	Reference		Reference	Reference	Reference
	Mid	-0.372 (-0.713, -0.031)*	-1.015 (-1.38, -0.65)***		-0.672 (-1.14, -0.204)**	-0.68 (-0.976, -0.384)***		-1.01 (-1.449, -0.571)***	-0.387 (-0.871, 0.097)	-0.723 (-1.144, -0.302)***
	High	-0.343 (-0.77, 0.084)	-0.691 (-1.126, -0.256)**		-0.297 (-0.865, 0.271)	-0.613 (-0.976, -0.25)***		-0.968 (-1.478, -0.458)***	-0.177 (-0.749, 0.395)	-0.508 (-1.067, 0.051)
Regular PA
	Low	-0.435 (-0.778, -0.092)*	-0.193 (-0.55, 0.164)		-0.59 (-1.062, -0.118)*	-0.201 (-0.495, 0.093)		-0.841 (-1.274, -0.408)***	0.082 (-0.394, 0.558)	-0.559 (-0.969, -0.149)**
	Mid	-0.518 (-0.906, -0.13)**	-1.247 (-1.68, -0.814)***		-1.043 (-1.586, -0.5)***	-0.79 (-1.127, -0.453)***		-0.774 (-1.289, -0.259)**	-0.596 (-1.143, -0.049)*	-1.506 (-2.004, -1.008)***
	High	-1.506 (-2.09, -0.922)***	-0.961 (-1.435, -0.487)***		-0.717 (-1.35, -0.084)*	-1.453 (-1.919, -0.987)***		-1.378 (-1.935, -0.821)***	-0.258 (-0.942, 0.426)	-2.371 (-3.067, -1.675)***
		Estimated changes in PP (mmHg, 95% CI)
Daily step counts (1000 steps/day)
Irregular PA
	Low	Reference	Reference		Reference	Reference		Reference	Reference	Reference
	Mid	-0.473 (-0.945, -0.001)*	0.231 (-0.179, 0.641)		0.038 (-0.519, 0.595)	-0.231 (-0.613, 0.151)		-0.103 (-0.624, 0.418)	0.048 (-0.516, 0.612)	-0.59 (-1.16, -0.02)*
	High	-0.56 (-1.117, -0.003)*	-0.287 (-0.744, 0.17)		0.464 (-0.193, 1.121)	-0.731 (-1.16, -0.302)***		-0.731 (-1.313, -0.149)*	0.295 (-0.34, 0.93)	-0.598 (-1.262, 0.066)
Regular PA
	Low	0.211 (-0.267, 0.689)	0.249 (-0.192, 0.69)		-0.236 (-0.779, 0.307)	0.46 (0.054, 0.866)*		-0.242 (-0.799, 0.315)	0.814 (0.216, 1.412)**	-0.126 (-0.692, 0.44)
	Mid	0.323 (-0.336, 0.982)	0.494 (0.022, 0.966)*		2.138 (1.209, 3.067)***	-0.356 (-0.787, 0.075)		1.072 (0.239, 1.905)*	0.297 (-0.387, 0.981)	-0.565 (-1.2, 0.07)
	High	-1.316 (-2.006, -0.626)***	-0.742 (-1.324, -0.16)*		0.844 (0.103, 1.585)*	-1.892 (-2.447, -1.337)***		-1.483 (-2.283, -0.683)***	-0.816 (-1.569, -0.063)*	-0.523 (-1.305, 0.259)
Daily walking distance (1000 m/day)
Irregular PA
	Low	Reference	Reference		Reference	Reference		Reference	Reference	Reference
	Mid	-0.26 (-0.721, 0.201)	0.069 (-0.337, 0.475)		-0.057 (-0.616, 0.502)	-0.163 (-0.533, 0.207)		-0.244 (-0.759, 0.271)	-0.143 (-0.704, 0.418)	-0.334 (-0.887, 0.219)
	High	-0.474 (-1.021, 0.073)	-0.346 (-0.797, 0.105)		0.566 (-0.083, 1.215)	-0.729 (-1.15, -0.308)***		-0.783 (-1.357, -0.209)**	0.162 (-0.467, 0.791)	-0.441 (-1.094, 0.212)
Regular PA
	Low	0.223 (-0.247, 0.693)	0.213 (-0.222, 0.648)		-0.356 (-0.889, 0.177)	0.481 (0.083, 0.879)*		-0.296 (-0.845, 0.253)	0.56 (-0.028, 1.148)	0.038 (-0.519, 0.595)
	Mid	0.424 (-0.229, 1.077)	0.355 (-0.11, 0.82)		2.01 (1.065, 2.955)***	-0.311 (-0.728, 0.106)		1.221 (0.372, 2.07)**	0.039 (-0.631, 0.709)	-0.572 (-1.191, 0.047)
	High	-1.379 (-2.067, -0.691)***	-0.705 (-1.297, -0.113)*		1.014 (0.279, 1.749)**	-2.057 (-2.614, -1.5)***		-1.714 (-2.506, -0.922)***	-0.826 (-1.596, -0.056)*	-0.253 (-1.025, 0.519)
aStep counts and walking distance was categorised as low (<6 k steps/day;<4.5 km/day), medium (6-9.5 k steps/day; 4.5-7 km/day) and high (>9.5 k steps/day; >7 km/day) according to the tercile distributions of the whole population.
bThe variability of daily steps was categorized based on the median value of the SD of daily steps (2000 steps/day): regular (SD of daily step counts 2k/day); irregular (SD of daily step counts 2k/day).
c * P<.05, ** P<.01, *** P<.001.
