# Supplementary material for: Association of Wearable Device–Measured Step Volume and Variability With Blood Pressure in Older Chinese Adults: Mobile-Based Longitudinal Observational Study
Source: J Med Internet Res. 2024 Aug 14;26:e50075. doi: 10.2196/50075 (PMC11358660; doi:10.2196/50075)
Supplement: Multimedia Appendix 11 [file jmir_v26i1e50075_app11.xlsx]

## Sheet: Same week
Table S10. Independent associations of daily step counts and daily walking distance with blood pressure (SBP, DBP, MAP and PP) in week-to-week association patterns
Exposure		Alla		Stratified by Hypertension			Stratified by Sex			Stratified by No. of Morbidities
				HYP	No HYP		Male	Female		1	2	≥3
		Estimated changes in SBP (mmHg, 95% CI)
Daily step counts (1000 steps/d)b
	Low	Reference		Reference	Reference		Reference	Reference		Reference	Reference	Reference
	Medium	-0.713 (-1.072, -0.354)***c		-0.717 (-1.201, -0.233)**	-0.826 (-1.355, -0.297)**		0.109 (-0.252, 0.47)	-1.296 (-1.715, -0.877)***		-0.348 (-1.073, 0.377)	-0.672 (-1.352, 0.008)	-1.287 (-1.877, -0.697)***
	High	-1.111 (-1.542, -0.68)***		-1.3 (-1.904, -0.696)***	-0.971 (-1.573, -0.369)**		0.191 (-0.274, 0.656)	-1.899 (-2.411, -1.387)***		-1.179 (-1.998, -0.36)**	-0.68 (-1.46, 0.1)	-1.214 (-1.965, -0.463)**
Daily walking distance (1000 m/d)
	Low	Reference		Reference	Reference		Reference	Reference		Reference	Reference	Reference
	Medium	-0.793 (-1.148, -0.438)***		-0.64 (-1.118, -0.162)**	-1.058 (-1.581, -0.535)***		0.15 (-0.213, 0.513)	-1.326 (-1.738, -0.914)***		-0.378 (-1.099, 0.343)	-1.045 (-1.721, -0.369)**	-1.415 (-1.997, -0.833)***
	High	-1.137 (-1.558, -0.716)***		-1.383 (-1.971, -0.795)***	-0.963 (-1.555, -0.371)**		0.28 (-0.183, 0.743)	-2.056 (-2.56, -1.552)***		-1.165 (-1.955, -0.375)**	-0.829 (-1.599, -0.059)*	-1.361 (-2.102, -0.62)***
		Estimated changes in DBP (mmHg, 95% CI)
Daily step counts (1000 steps/d)
	Low	Reference		Reference	Reference		Reference	Reference		Reference	Reference	Reference
	Medium	-0.358 (-0.625, -0.091)**		-0.048 (-0.403, 0.307)	-0.784 (-1.186, -0.382)***		-0.258 (-0.499, -0.017)*	-0.18 (-0.492, 0.132)		-0.553 (-1.051, -0.055)*	-0.174 (-0.701, 0.353)	-0.32 (-0.72, 0.08)
	High	0.07 (-0.257, 0.397)		0.189 (-0.266, 0.644)	-0.116 (-0.582, 0.35)		-0.203 (-0.515, 0.109)	0.253 (-0.139, 0.645)		-0.177 (-0.745, 0.391)	0.469 (-0.154, 1.092)	-0.258 (-0.787, 0.271)
Daily walking distance (1000 m/d)
	Low	Reference		Reference	Reference		Reference	Reference		Reference	Reference	Reference
	Medium	-0.45 (-0.715, -0.185)***		-0.152 (-0.503, 0.199)	-0.846 (-1.244, -0.448)***		-0.277 (-0.514, -0.04)*	-0.217 (-0.523, 0.089)		-0.511 (-1.003, -0.019)*	-0.517 (-1.042, 0.008)	-0.478 (-0.872, -0.084)*
	High	-0.04 (-0.359, 0.279)		0.025 (-0.418, 0.468)	-0.153 (-0.61, 0.304)		-0.177 (-0.485, 0.131)	0.074 (-0.31, 0.458)		-0.206 (-0.759, 0.347)	0.161 (-0.443, 0.765)	-0.461 (-0.99, 0.068)
		Estimated changes in MAP (mmHg, 95% CI)
Daily step counts (1000 steps/d)
	Low	Reference		Reference	Reference		Reference	Reference		Reference	Reference	Reference
	Medium	-0.476 (-0.731, -0.221)***		-0.271 (-0.604, 0.062)	-0.798 (-1.192, -0.404)***		-0.138 (-0.393, 0.117)	-0.552 (-0.852, -0.252)***		-0.485 (-0.979, 0.009)	-0.34 (-0.85, 0.17)	-0.643 (-1.045, -0.241)**
	High	-0.324 (-0.642, -0.006)*		-0.307 (-0.744, 0.13)	-0.401 (-0.858, 0.056)		-0.074 (-0.401, 0.253)	-0.464 (-0.842, -0.086)*		-0.511 (-1.085, 0.063)	0.086 (-0.514, 0.686)	-0.576 (-1.109, -0.043)*
Daily walking distance (1000 m/d)
	Low	Reference		Reference	Reference		Reference	Reference		Reference	Reference	Reference
	Medium	-0.565 (-0.818, -0.312)***		-0.315 (-0.642, 0.012)	-0.916 (-1.308, -0.524)***		-0.141 (-0.394, 0.112)	-0.587 (-0.879, -0.295)***		-0.467 (-0.955, 0.021)	-0.693 (-1.197, -0.189)**	-0.79 (-1.184, -0.396)***
	High	-0.406 (-0.718, -0.094)*		-0.445 (-0.868, -0.022)*	-0.423 (-0.87, 0.024)		-0.029 (-0.352, 0.294)	-0.636 (-1.006, -0.266)***		-0.526 (-1.083, 0.031)	-0.169 (-0.755, 0.417)	-0.761 (-1.292, -0.23)**
		Estimated changes in PP (mmHg, 95% CI)
Daily step counts (1000 steps/d)
	Low	Reference		Reference	Reference		Reference	Reference		Reference	Reference	Reference
	Medium	-0.356 (-0.693, -0.019)*		-0.669 (-1.149, -0.189)**	-0.042 (-0.493, 0.409)		0.314 (0.036, 0.592)*	-1.115 (-1.507, -0.723)***		0.205 (-0.454, 0.864)	-0.498 (-1.102, 0.106)	-0.967 (-1.494, -0.44)***
	High	-1.181 (-1.563, -0.799)***		-1.489 (-2.048, -0.93)***	-0.855 (-1.365, -0.345)***		0.33 (-0.038, 0.698)	-2.153 (-2.616, -1.69)***		-1.002 (-1.698, -0.306)**	-1.149 (-1.827, -0.471)***	-0.956 (-1.591, -0.321)**
Daily walking distance (1000 m/d)
	Low	Reference		Reference	Reference		Reference	Reference		Reference	Reference	Reference
	Medium	-0.343 (-0.678, -0.008)*		-0.488 (-0.966, -0.01)*	-0.212 (-0.659, 0.235)		0.376 (0.096, 0.656)**	-1.108 (-1.494, -0.722)***		0.133 (-0.526, 0.792)	-0.528 (-1.134, 0.078)	-0.937 (-1.462, -0.412)***
	High	-1.097 (-1.471, -0.723)***		-1.407 (-1.954, -0.86)***	-0.81 (-1.312, -0.308)**		0.379 (0.009, 0.749)*	-2.13 (-2.583, -1.677)***		-0.959 (-1.635, -0.283)**	-0.99 (-1.651, -0.329)**	-0.901 (-1.528, -0.274)**
aAll indicates analyses in whole population. HYP indicates analyses in hypertensive population. No HYP indicates analyses in normohypertensive population
bFor analyses in the whole population, step counts and walking distance were categorized as low (<6 k steps/day;<4.5 km/day), medium (6-9.5 k steps/day; 4.5-7 km/day) and high (>9.5 k steps/day; >7 km/day) according to the tercile distributions. For stratified analyses in subpopulations, step counts and walking distance were categorized as low, medium ,and high according to the tercile distributi…
c* P<.05, ** P<.01, *** P<.001.

## Sheet: Previous week
Table S9. Independent associations of daily step counts and daily walking distance with blood pressure (SBP, DBP, MAP and PP) in week-to-week association patterns
Exposure		Alla		Stratified by Hypertension			Stratified by Sex			Stratified by No. of Morbidities
				HYP	No HYP		Male	Female		1	2	≥3
		Estimated changes in SBP (mmHg, 95% CI)
Daily step counts (1000 steps/d)b
	Low	Reference		Reference	Reference		Reference	Reference		Reference	Reference	Reference
	Medium	-0.73 (-1.089, -0.371)***c		-0.812 (-1.294, -0.33)***	-0.758 (-1.289, -0.227)**		0.102 (-0.265, 0.469)	-1.358 (-1.777, -0.939)***		-0.307 (-1.028, 0.414)	-0.502 (-1.176, 0.172)	-1.488 (-2.076, -0.9)***
	High	-1.138 (-1.567, -0.709)***		-1.286 (-1.886, -0.686)***	-1.042 (-1.644, -0.44)***		0.219 (-0.24, 0.678)	-1.915 (-2.427, -1.403)***		-1.232 (-2.051, -0.413)**	-0.778 (-1.548, -0.008)*	-1.216 (-1.963, -0.469)**
Daily walking distance (1000 m/d)
	Low	Reference		Reference	Reference		Reference	Reference		Reference	Reference	Reference
	Medium	-0.851 (-1.206, -0.496)***		-0.752 (-1.228, -0.276)**	-1.06 (-1.583, -0.537)***		0.039 (-0.326, 0.404)	-1.422 (-1.832, -1.012)***		-0.411 (-1.128, 0.306)	-0.818 (-1.484, -0.152)*	-1.674 (-2.252, -1.096)***
	High	-1.217 (-1.636, -0.798)***		-1.368 (-1.952, -0.784)***	-1.133 (-1.721, -0.545)***		0.215 (-0.236, 0.666)	-2.124 (-2.624, -1.624)***		-1.324 (-2.114, -0.534)**	-0.901 (-1.663, -0.139)*	-1.356 (-2.091, -0.621)***
		Estimated changes in DBP (mmHg, 95% CI)
Daily step counts (1000 steps/d)
	Low	Reference		Reference	Reference		Reference	Reference		Reference	Reference	Reference
	Medium	-0.349 (-0.616, -0.082)*		-0.038 (-0.393, 0.317)	-0.78 (-1.182, -0.378)***		-0.141 (-0.376, 0.094)	-0.196 (-0.51, 0.118)		-0.521 (-1.019, -0.023)*	-0.152 (-0.675, 0.371)	-0.371 (-0.771, 0.029)
	High	0.043 (-0.284, 0.37)		0.187 (-0.266, 0.64)	-0.168 (-0.636, 0.3)		-0.192 (-0.5, 0.116)	0.234 (-0.158, 0.626)		-0.301 (-0.871, 0.269)	0.384 (-0.237, 1.005)	-0.182 (-0.705, 0.341)
Daily walking distance (1000 m/d)
	Low	Reference		Reference	Reference		Reference	Reference		Reference	Reference	Reference
	Medium	-0.465 (-0.728, -0.202)***		-0.156 (-0.507, 0.195)	-0.881 (-1.277, -0.485)***		-0.21 (-0.443, 0.023)	-0.262 (-0.568, 0.044)		-0.53 (-1.022, -0.038)*	-0.488 (-1.007, 0.031)	-0.518 (-0.91, -0.126)**
	High	-0.047 (-0.366, 0.272)		0.055 (-0.386, 0.496)	-0.199 (-0.656, 0.258)		-0.19 (-0.492, 0.112)	0.051 (-0.331, 0.433)		-0.277 (-0.834, 0.28)	0.158 (-0.446, 0.762)	-0.403 (-0.922, 0.116)
		Estimated changes in MAP (mmHg, 95% CI)
Daily step counts (1000 steps/d)
	Low	Reference		Reference	Reference		Reference	Reference		Reference	Reference	Reference
	Medium	-0.476 (-0.731, -0.221)***		-0.296 (-0.627, 0.035)	-0.773 (-1.167, -0.379)***		-0.064 (-0.315, 0.187)	-0.584 (-0.884, -0.284)***		-0.45 (-0.942, 0.042)	-0.269 (-0.775, 0.237)	-0.744 (-1.144, -0.344)***
	High	-0.351 (-0.669, -0.033)*		-0.304 (-0.737, 0.129)	-0.459 (-0.916, -0.002)*		-0.06 (-0.381, 0.261)	-0.482 (-0.858, -0.106)*		-0.611 (-1.187, -0.035)*	-0.003 (-0.599, 0.593)	-0.527 (-1.056, 0.002)
Daily walking distance (1000 m/d)
	Low	Reference		Reference	Reference		Reference	Reference		Reference	Reference	Reference
	Medium	-0.594 (-0.845, -0.343)***		-0.355 (-0.68, -0.03)*	-0.941 (-1.329, -0.553)***		-0.134 (-0.383, 0.115)	-0.649 (-0.941, -0.357)***		-0.49 (-0.976, -0.004)*	-0.598 (-1.096, -0.1)*	-0.903 (-1.295, -0.511)***
	High	-0.437 (-0.747, -0.127)**		-0.419 (-0.84, 0.002)	-0.511 (-0.958, -0.064)*		-0.057 (-0.371, 0.257)	-0.674 (-1.042, -0.306)***		-0.626 (-1.185, -0.067)*	-0.195 (-0.779, 0.389)	-0.721 (-1.244, -0.198)**
		Estimated changes in PP (mmHg, 95% CI)
Daily step counts (1000 steps/d)
	Low	Reference		Reference	Reference		Reference	Reference		Reference	Reference	Reference
	Medium	-0.381 (-0.718, -0.044)*		-0.774 (-1.254, -0.294)**	0.021 (-0.436, 0.478)		0.191 (-0.101, 0.483)	-1.161 (-1.557, -0.765)***		0.213 (-0.449, 0.875)	-0.35 (-0.948, 0.248)	-1.117 (-1.646, -0.588)***
	High	-1.181 (-1.563, -0.799)***		-1.474 (-2.029, -0.919)***	-0.874 (-1.386, -0.362)***		0.377 (0.007, 0.747)*	-2.149 (-2.614, -1.684)***		-0.932 (-1.634, -0.23)**	-1.161 (-1.837, -0.485)***	-1.034 (-1.665, -0.403)**
Daily walking distance (1000 m/d)
	Low	Reference		Reference	Reference		Reference	Reference		Reference	Reference	Reference
	Medium	-0.386 (-0.721, -0.051)*		-0.596 (-1.076, -0.116)*	-0.179 (-0.628, 0.27)		0.197 (-0.095, 0.489)	-1.16 (-1.548, -0.772)***		0.119 (-0.54, 0.778)	-0.33 (-0.932, 0.272)	-1.156 (-1.679, -0.633)***
	High	-1.17 (-1.542, -0.798)***		-1.423 (-1.966, -0.88)***	-0.934 (-1.434, -0.434)***		0.353 (-0.017, 0.723)	-2.175 (-2.628, -1.722)***		-1.047 (-1.721, -0.373)**	-1.058 (-1.717, -0.399)**	-0.953 (-1.576, -0.33)**
aAll indicates analyses in whole population. HYP indicates analyses in hypertensive population. No HYP indicates analyses in normohypertensive population
bFor analyses in the whole population, step counts and walking distance were categorized as low (<6 k steps/day;<4.5 km/day), medium (6-9.5 k steps/day; 4.5-7 km/day) and high (>9.5 k steps/day; >7 km/day) according to the tercile distributions. For stratified analyses in subpopulations, step counts and walking distance were categorized as low, medium ,and high according to the tercile distributi…
c* P<.05, ** P<.01, *** P<.001.
