# Supplementary material for: Association of Wearable Device–Measured Step Volume and Variability With Blood Pressure in Older Chinese Adults: Mobile-Based Longitudinal Observational Study
Source: J Med Internet Res. 2024 Aug 14;26:e50075. doi: 10.2196/50075 (PMC11358660; doi:10.2196/50075)
Supplement: Multimedia Appendix 12 [file jmir_v26i1e50075_app12.xlsx]

## Sheet: Same week
Table S11. Joint associations of physical activity (daily steps and walking distance) volume and variability with blood pressure (SBP, DBP, MAP and PP) in week-to-week association patterns
Exposure		Alla		Stratified by Hypertension			Stratified by Sex			Stratified by No. of Morbidities
				HYP	No HYP		Male	Female		1	2	≥3
		Estimated changes in SBP (mmHg, 95% CI)
Daily step counts (1000 steps/d)b
Irregular PAc
	Low	Reference		Reference	Reference		Reference	Reference		Reference	Reference	Reference
	Medium	-0.692 (-1.153, -0.231)**d		-0.685 (-1.287, -0.083)*	-0.842 (-1.55, -0.134)*		0.118 (-0.337, 0.573)	-1.147 (-1.694, -0.6)***		-0.861 (-1.737, 0.015)	-0.752 (-1.673, 0.169)	-1.321 (-2.07, -0.572)***
	High	-0.768 (-1.295, -0.241)**		-0.81 (-1.525, -0.095)*	-0.808 (-1.58, -0.036)*		0.305 (-0.24, 0.85)	-1.378 (-2.005, -0.751)***		-1.185 (-2.145, -0.225)*	-0.54 (-1.547, 0.467)	-0.99 (-1.909, -0.071)*
Regular PA
	Low	0.188 (-0.277, 0.653)		0.431 (-0.173, 1.035)	-0.113 (-0.83, 0.604)		0.15 (-0.267, 0.567)	0.208 (-0.353, 0.769)		-0.384 (-1.297, 0.529)	0.124 (-0.793, 1.041)	-0.224 (-0.949, 0.501)
	Medium	-0.449 (-0.964, 0.066)		-0.108 (-0.798, 0.582)	-0.976 (-1.75, -0.202)*		0.313 (-0.187, 0.813)	-1.161 (-1.759, -0.563)***		-0.26 (-1.264, 0.744)	-0.384 (-1.389, 0.621)	-1.574 (-2.419, -0.729)***
	High	-1.533 (-2.164, -0.902)***		-1.541 (-2.437, -0.645)***	-1.656 (-2.534, -0.778)***		0.224 (-0.374, 0.822)	-2.751 (-3.506, -1.996)***		-2.124 (-3.284, -0.964)***	-0.782 (-1.925, 0.361)	-2.18 (-3.256, -1.104)***
Daily walking distance (1000 m/day)
Irregular PA
	Low	Reference		Reference	Reference		Reference	Reference		Reference	Reference	Reference
	Medium	-0.57 (-1.027, -0.113)*		-0.291 (-0.885, 0.303)	-0.984 (-1.69, -0.278)**		0.187 (-0.27, 0.644)	-0.871 (-1.404, -0.338)**		-1.198 (-2.053, -0.343)**	-0.636 (-1.551, 0.279)	-0.965 (-1.706, -0.224)*
	High	-0.577 (-1.094, -0.06)*		-0.567 (-1.265, 0.131)	-0.69 (-1.452, 0.072)		0.537 (0, 1.074)	-1.214 (-1.824, -0.604)***		-1.222 (-2.147, -0.297)**	-0.264 (-1.252, 0.724)	-0.761 (-1.676, 0.154)
Regular PA
	Low	0.453 (-0.002, 0.908)		0.697 (0.109, 1.285)*	0.155 (-0.551, 0.861)		0.293 (-0.121, 0.707)	0.605 (0.066, 1.144)*		-0.525 (-1.423, 0.373)	0.794 (-0.09, 1.678)	0.238 (-0.473, 0.949)
	Medium	-0.37 (-0.88, 0.14)		-0.014 (-0.688, 0.66)	-0.902 (-1.674, -0.13)*		0.511 (0, 1.009)	-0.955 (-1.531, -0.379)**		-0.106 (-1.1, 0.888)	-0.372 (-1.362, 0.618)	-1.562 (-2.391, -0.733)***
	High	-1.495 (-2.118, -0.872)***		-1.84 (-2.714, -0.966)***	-1.291 (-2.173, -0.409)**		0.269 (-0.319, 0.857)	-2.834 (-3.593, -2.075)***		-2.379 (-3.508, -1.25)***	-0.446 (-1.573, 0.681)	-2.21 (-3.27, -1.15)***
		Estimated changes in DBP (mmHg, 95% CI)
Daily step counts (1000 steps/d)
Irregular PA
	Low	Reference		Reference	Reference		Reference	Reference		Reference	Reference	Reference
	Medium	-0.402 (-0.747, -0.057)*		-0.144 (-0.591, 0.303)	-0.782 (-1.317, -0.247)**		-0.107 (-0.397, 0.183)	-0.474 (-0.884, -0.064)*		-0.642 (-1.267, -0.017)*	-0.385 (-1.046, 0.276)	-0.526 (-1.055, 0.003)
	High	-0.082 (-0.482, 0.318)		0.018 (-0.523, 0.559)	-0.255 (-0.851, 0.341)		-0.088 (-0.445, 0.269)	-0.069 (-0.549, 0.411)		-0.242 (-0.952, 0.468)	-0.289 (-1.042, 0.464)	-0.293 (-0.93, 0.344)
Regular PA
	Low	-0.329 (-0.67, 0.012)		-0.347 (-0.788, 0.094)	-0.309 (-0.838, 0.22)		0.124 (-0.145, 0.393)	-0.546 (-0.958, -0.134)**		-0.25 (-0.871, 0.371)	-0.712 (-1.396, -0.028)*	-0.673 (-1.171, -0.175)**
	Medium	-0.802 (-1.186, -0.418)***		-0.447 (-0.951, 0.057)	-1.268 (-1.856, -0.68)***		-0.318 (-0.637, 0.001)	-0.647 (-1.096, -0.198)**		-0.825 (-1.566, -0.084)*	-0.971 (-1.714, -0.228)*	-1.074 (-1.644, -0.504)***
	High	-0.311 (-0.811, 0.189)		-0.174 (-0.887, 0.539)	-0.504 (-1.198, 0.19)		-0.233 (-0.621, 0.155)	-0.22 (-0.824, 0.384)		-0.614 (-1.422, 0.194)	0.845 (-0.092, 1.782)	-1.624 (-2.463, -0.785)***
Daily walking distance (1000 m/day)
Irregular PA
	Low	Reference		Reference	Reference		Reference	Reference		Reference	Reference	Reference
	Medium	-0.384 (-0.727, -0.041)*		-0.15 (-0.595, 0.295)	-0.699 (-1.23, -0.168)**		-0.026 (-0.318, 0.266)	-0.368 (-0.772, 0.036)		-0.511 (-1.132, 0.11)	-0.505 (-1.167, 0.157)	-0.561 (-1.086, -0.036)*
	High	-0.024 (-0.418, 0.37)		0.067 (-0.46, 0.594)	-0.153 (-0.743, 0.437)		0.108 (-0.241, 0.457)	-0.011 (-0.481, 0.459)		-0.223 (-0.923, 0.477)	-0.277 (-1.01, 0.456)	-0.236 (-0.879, 0.407)
Regular PA
	Low	-0.175 (-0.51, 0.16)		-0.197 (-0.63, 0.236)	-0.134 (-0.655, 0.387)		0.319 (0.05, 0.588)*	-0.312 (-0.71, 0.086)		-0.186 (-0.805, 0.433)	-0.371 (-1.041, 0.299)	-0.441 (-0.933, 0.051)
	Medium	-0.796 (-1.18, -0.412)***		-0.447 (-0.945, 0.051)	-1.237 (-1.829, -0.645)***		-0.208 (-0.522, 0.106)	-0.512 (-0.953, -0.071)*		-0.808 (-1.551, -0.065)*	-1.087 (-1.84, -0.334)**	-1.026 (-1.592, -0.46)***
	High	-0.5 (-0.994, -0.006)*		-0.557 (-1.259, 0.145)	-0.475 (-1.167, 0.217)		-0.227 (-0.611, 0.157)	-0.484 (-1.09, 0.122)		-0.627 (-1.429, 0.175)	0.494 (-0.431, 1.419)	-2.001 (-2.832, -1.17)***
		Estimated changes in MAP (mmHg, 95% CI)
Daily step counts (1000 steps/d)
Irregular PA
	Low	Reference		Reference	Reference		Reference	Reference		Reference	Reference	Reference
	Medium	-0.499 (-0.834, -0.164)**		-0.324 (-0.747, 0.099)	-0.802 (-1.335, -0.269)**		-0.029 (-0.341, 0.283)	-0.698 (-1.096, -0.3)***		-0.715 (-1.348, -0.082)*	-0.507 (-1.171, 0.157)	-0.791 (-1.31, -0.272)**
	High	-0.311 (-0.703, 0.081)		-0.258 (-0.773, 0.257)	-0.439 (-1.031, 0.153)		0.041 (-0.335, 0.417)	-0.506 (-0.974, -0.038)*		-0.556 (-1.267, 0.155)	-0.373 (-1.118, 0.372)	-0.526 (-1.167, 0.115)
Regular PA
	Low	-0.157 (-0.49, 0.176)		-0.088 (-0.511, 0.335)	-0.244 (-0.767, 0.279)		0.135 (-0.149, 0.419)	-0.295 (-0.693, 0.103)		-0.294 (-0.927, 0.339)	-0.433 (-1.107, 0.241)	-0.523 (-1.015, -0.031)*
	Medium	-0.684 (-1.052, -0.316)***		-0.334 (-0.8, 0.132)	-1.171 (-1.757, -0.585)***		-0.114 (-0.453, 0.225)	-0.818 (-1.253, -0.383)***		-0.637 (-1.345, 0.071)	-0.775 (-1.508, -0.042)*	-1.241 (-1.813, -0.669)***
	High	-0.718 (-1.196, -0.24)**		-0.629 (-1.309, 0.051)	-0.888 (-1.556, -0.22)**		-0.081 (-0.495, 0.333)	-1.064 (-1.638, -0.49)***		-1.117 (-1.919, -0.315)**	0.303 (-0.597, 1.203)	-1.809 (-2.626, -0.992)***
Daily walking distance (1000 m/day)
Irregular PA
	Low	Reference		Reference	Reference		Reference	Reference		Reference	Reference	Reference
	Medium	-0.446 (-0.779, -0.113)**		-0.197 (-0.618, 0.224)	-0.794 (-1.323, -0.265)**		0.042 (-0.272, 0.356)	-0.536 (-0.926, -0.146)**		-0.74 (-1.363, -0.117)*	-0.548 (-1.21, 0.114)	-0.696 (-1.21, -0.182)**
	High	-0.208 (-0.592, 0.176)		-0.144 (-0.648, 0.36)	-0.332 (-0.916, 0.252)		0.246 (-0.122, 0.614)	-0.412 (-0.869, 0.045)		-0.556 (-1.246, 0.134)	-0.273 (-1.006, 0.46)	-0.411 (-1.058, 0.236)
Regular PA
	Low	0.034 (-0.291, 0.359)		0.101 (-0.313, 0.515)	-0.037 (-0.549, 0.475)		0.309 (0.031, 0.587)*	-0.006 (-0.39, 0.378)		-0.299 (-0.922, 0.324)	0.017 (-0.642, 0.676)	-0.215 (-0.699, 0.269)
	Medium	-0.654 (-1.019, -0.289)***		-0.303 (-0.758, 0.152)	-1.126 (-1.712, -0.54)***		0.019 (-0.316, 0.354)	-0.66 (-1.081, -0.239)**		-0.574 (-1.27, 0.122)	-0.848 (-1.583, -0.113)*	-1.205 (-1.771, -0.639)***
	High	-0.832 (-1.302, -0.362)***		-0.985 (-1.646, -0.324)**	-0.747 (-1.409, -0.085)*		-0.065 (-0.469, 0.339)	-1.267 (-1.839, -0.695)***		-1.211 (-1.997, -0.425)**	0.181 (-0.699, 1.061)	-2.071 (-2.877, -1.265)***
		Estimated changes in PP (mmHg, 95% CI)
Daily step counts (1000 steps/d)
Irregular PA
	Low	Reference		Reference	Reference		Reference	Reference		Reference	Reference	Reference
	Medium	-0.29 (-0.7, 0.12)		-0.541 (-1.117, 0.035)	-0.061 (-0.631, 0.509)		0.191 (-0.166, 0.548)	-0.673 (-1.163, -0.183)**		-0.219 (-0.94, 0.502)	-0.368 (-1.146, 0.41)	-0.795 (-1.483, -0.107)*
	High	-0.686 (-1.145, -0.227)**		-0.828 (-1.496, -0.16)*	-0.553 (-1.17, 0.064)		0.343 (-0.096, 0.782)	-1.309 (-1.856, -0.762)***		-0.943 (-1.729, -0.157)*	-0.251 (-1.096, 0.594)	-0.697 (-1.493, 0.099)
Regular PA
	Low	0.516 (0.097, 0.935)*		0.778 (0.206, 1.35)**	0.196 (-0.416, 0.808)		0.04 (-0.307, 0.387)	0.754 (0.242, 1.266)**		-0.134 (-0.916, 0.648)	0.836 (0.05, 1.622)*	0.449 (-0.215, 1.113)
	Medium	0.354 (-0.128, 0.836)		0.34 (-0.364, 1.044)	0.292 (-0.331, 0.915)		0.573 (0.175, 0.971)**	-0.514 (-1.053, 0.025)		0.565 (-0.386, 1.516)	0.587 (-0.279, 1.453)	-0.501 (-1.256, 0.254)
	High	-1.223 (-1.784, -0.662)***		-1.367 (-2.175, -0.559)***	-1.151 (-1.919, -0.383)**		0.391 (-0.087, 0.869)	-2.531 (-3.213, -1.849)***		-1.51 (-2.551, -0.469)**	-1.627 (-2.605, -0.649)**	-0.556 (-1.467, 0.355)
Daily walking distance (1000 m/day)
Irregular PA
	Low	Reference		Reference	Reference		Reference	Reference		Reference	Reference	Reference
	Medium	-0.186 (-0.594, 0.222)		-0.141 (-0.709, 0.427)	-0.286 (-0.858, 0.286)		0.182 (-0.179, 0.543)	-0.504 (-0.986, -0.022)*		-0.686 (-1.401, 0.029)	-0.131 (-0.897, 0.635)	-0.403 (-1.087, 0.281)
	High	-0.553 (-1.004, -0.102)*		-0.634 (-1.285, 0.017)	-0.537 (-1.156, 0.082)		0.365 (-0.074, 0.804)	-1.203 (-1.738, -0.668)***		-0.999 (-1.779, -0.219)*	0.013 (-0.802, 0.828)	-0.524 (-1.308, 0.26)
Regular PA
	Low	0.627 (0.211, 1.043)**		0.894 (0.337, 1.451)**	0.288 (-0.327, 0.903)		-0.011 (-0.362, 0.34)	0.916 (0.416, 1.416)***		-0.34 (-1.126, 0.446)	1.165 (0.418, 1.912)**	0.679 (0.024, 1.334)*
	Medium	0.426 (-0.058, 0.91)		0.433 (-0.269, 1.135)	0.335 (-0.298, 0.968)		0.664 (0.266, 1.062)**	-0.442 (-0.977, 0.093)		0.702 (-0.28, 1.684)	0.715 (-0.147, 1.577)	-0.536 (-1.277, 0.205)
	High	-0.995 (-1.559, -0.431)***		-1.283 (-2.092, -0.474)**	-0.817 (-1.605, -0.029)*		0.419 (-0.063, 0.901)	-2.349 (-3.043, -1.655)***		-1.752 (-2.783, -0.721)***	-0.94 (-1.932, 0.052)	-0.209 (-1.128, 0.71)
aAll indicates analyses in whole population. HYP indicates analyses in hypertensive population. No HYP indicates analyses in normohypertensive population
bFor analyses in the whole population, step counts and walking distance were categorized as low (<6 k steps/day;<4.5 km/day), medium (6-9.5 k steps/day; 4.5-7 km/day) and high (>9.5 k steps/day; >7 km/day) according to the tercile distributions. For stratified analyses in subpopulations, step counts and walking distance were categorized as low, medium ,and high according to the tercile distributi…
cThe variability of daily steps was categorized based on the median value of the SD of daily steps (2000 steps/day): regular (SD of daily step counts 2k/day); irregular (SD of daily step counts 2k/day).
d* P<.05, ** P<.01, *** P<.001.

## Sheet: Previous week
Table S10. Joint associations of physical activity (daily steps and walking distance) volume and variability with blood pressure (SBP, DBP, MAP and PP) in week-to-week association patterns
Exposure		Alla		Stratified by Hypertension			Stratified by Sex			Stratified by No. of Morbidities
				HYP	No HYP		Male	Female		1	2	≥3
		Estimated changes in SBP (mmHg, 95% CI)
Daily step counts (1000 steps/d)b
Irregular PAc
	Low	Reference		Reference	Reference		Reference	Reference		Reference	Reference	Reference
	Medium	-0.432 (-0.887, 0.023)		-0.506 (-1.1, 0.088)	-0.487 (-1.185, 0.211)		0.126 (-0.325, 0.577)	-0.85 (-1.391, -0.309)**		-1.041 (-1.907, -0.175)*	0.161 (-0.715, 1.037)	-1.218 (-1.965, -0.471)**
	High	-0.639 (-1.162, -0.116)*d		-0.609 (-1.317, 0.099)	-0.72 (-1.486, 0.046)		0.157 (-0.382, 0.696)	-1.201 (-1.822, -0.58)***		-1.483 (-2.436, -0.53)**	-0.012 (-0.976, 0.952)	-0.766 (-1.683, 0.151)
Regular PA
	Low	0.444 (-0.013, 0.901)		0.637 (0.037, 1.237)*	0.223 (-0.469, 0.915)		0.012 (-0.409, 0.433)	0.524 (-0.027, 1.075)		-0.625 (-1.525, 0.275)	1.09 (0.253, 1.927)*	-0.028 (-0.761, 0.705)
	Medium	-0.432 (-0.946, 0.082)		-0.252 (-0.938, 0.434)	-0.76 (-1.53, 0.01)		0.087 (-0.397, 0.571)	-1.221 (-1.813, -0.629)***		-0.276 (-1.278, 0.726)	0.273 (-0.695, 1.241)	-1.855 (-2.694, -1.016)***
	High	-1.363 (-1.984, -0.742)***		-1.563 (-2.441, -0.685)***	-1.315 (-2.185, -0.445)**		0.379 (-0.201, 0.959)	-2.538 (-3.289, -1.787)***		-2.126 (-3.286, -0.966)***	-0.251 (-1.364, 0.862)	-2.275 (-3.312, -1.238)***
Daily walking distance (1000 m/day)
Irregular PA
	Low	Reference		Reference	Reference		Reference	Reference		Reference	Reference	Reference
	Medium	-0.41 (-0.855, 0.035)		-0.218 (-0.798, 0.362)	-0.747 (-1.429, -0.065)*		-0.08 (-0.523, 0.363)	-0.664 (-1.187, -0.141)*		-1.227 (-2.054, -0.4)**	0.185 (-0.693, 1.063)	-0.934 (-1.663, -0.205)*
	High	-0.485 (-0.993, 0.023)		-0.367 (-1.053, 0.319)	-0.692 (-1.431, 0.047)		0.083 (-0.442, 0.608)	-1.033 (-1.631, -0.435)***		-1.474 (-2.37, -0.578)**	0.162 (-0.794, 1.118)	-0.447 (-1.351, 0.457)
Regular PA
	Low	0.657 (0.212, 1.102)**		0.883 (0.299, 1.467)**	0.366 (-0.308, 1.04)		-0.13 (-0.549, 0.289)	0.887 (0.354, 1.42)**		-0.648 (-1.524, 0.228)	1.535 (0.724, 2.346)***	0.49 (-0.225, 1.205)
	Medium	-0.395 (-0.899, 0.109)		-0.083 (-0.759, 0.593)	-0.885 (-1.632, -0.138)*		0.038 (-0.448, 0.524)	-1.023 (-1.589, -0.457)***		-0.307 (-1.277, 0.663)	0.22 (-0.74, 1.18)	-1.796 (-2.619, -0.973)***
	High	-1.554 (-2.166, -0.942)***		-1.913 (-2.77, -1.056)***	-1.389 (-2.247, -0.531)**		0.269 (-0.311, 0.849)	-2.927 (-3.674, -2.18)***		-2.56 (-3.662, -1.458)***	-0.065 (-1.168, 1.038)	-2.383 (-3.412, -1.354)***
		Estimated changes in DBP (mmHg, 95% CI)
Daily step counts (1000 steps/d)
Irregular PA
	Low	Reference		Reference	Reference		Reference	Reference		Reference	Reference	Reference
	Medium	-0.334 (-0.677, 0.009)		-0.155 (-0.604, 0.294)	-0.621 (-1.154, -0.088)*		-0.054 (-0.338, 0.23)	-0.455 (-0.865, -0.045)*		-0.719 (-1.346, -0.092)*	-0.251 (-0.898, 0.396)	-0.503 (-1.034, 0.028)
	High	-0.112 (-0.51, 0.286)		0.02 (-0.513, 0.553)	-0.303 (-0.903, 0.297)		-0.259 (-0.612, 0.094)	-0.108 (-0.584, 0.368)		-0.749 (-1.459, -0.039)*	-0.11 (-0.859, 0.639)	-0.096 (-0.727, 0.535)
Regular PA
	Low	-0.343 (-0.682, -0.004)*		-0.433 (-0.872, 0.006)	-0.232 (-0.759, 0.295)		-0.087 (-0.357, 0.183)	-0.562 (-0.968, -0.156)**		-0.629 (-1.244, -0.014)*	-0.549 (-1.213, 0.115)	-0.592 (-1.096, -0.088)*
	Medium	-0.897 (-1.281, -0.513)***		-0.532 (-1.03, -0.034)*	-1.367 (-1.961, -0.773)***		-0.396 (-0.7, -0.092)*	-0.729 (-1.178, -0.28)**		-1.262 (-2.003, -0.521)***	-0.852 (-1.597, -0.107)*	-1.088 (-1.658, -0.518)***
	High	-0.351 (-0.853, 0.151)		-0.37 (-1.087, 0.347)	-0.369 (-1.067, 0.329)		-0.176 (-0.556, 0.204)	-0.204 (-0.816, 0.408)		-0.619 (-1.427, 0.189)	0.446 (-0.516, 1.408)	-1.65 (-2.471, -0.829)***
Daily walking distance (1000 m/day)
Irregular PA
	Low	Reference		Reference	Reference		Reference	Reference		Reference	Reference	Reference
	Medium	-0.382 (-0.721, -0.043)*		-0.167 (-0.616, 0.282)	-0.694 (-1.211, -0.177)**		-0.238 (-0.518, 0.042)	-0.328 (-0.728, 0.072)		-0.748 (-1.36, -0.136)*	-0.286 (-0.931, 0.359)	-0.492 (-1.019, 0.035)
	High	-0.056 (-0.446, 0.334)		0.056 (-0.467, 0.579)	-0.21 (-0.788, 0.368)		-0.305 (-0.646, 0.036)	-0.004 (-0.469, 0.461)		-0.643 (-1.327, 0.041)	-0.048 (-0.775, 0.679)	-0.078 (-0.713, 0.557)
Regular PA
	Low	-0.221 (-0.554, 0.112)		-0.28 (-0.711, 0.151)	-0.142 (-0.656, 0.372)		-0.209 (-0.481, 0.063)	-0.256 (-0.65, 0.138)		-0.63 (-1.232, -0.028)*	-0.136 (-0.781, 0.509)	-0.35 (-0.852, 0.152)
	Medium	-0.905 (-1.285, -0.525)***		-0.565 (-1.063, -0.067)*	-1.34 (-1.918, -0.762)***		-0.461 (-0.767, -0.155)**	-0.576 (-1.013, -0.139)**		-1.234 (-1.957, -0.511)***	-0.953 (-1.696, -0.21)*	-1.059 (-1.627, -0.491)***
	High	-0.549 (-1.043, -0.055)*		-0.626 (-1.336, 0.084)	-0.508 (-1.19, 0.174)		-0.299 (-0.679, 0.081)	-0.442 (-1.055, 0.171)		-0.82 (-1.614, -0.026)*	0.441 (-0.514, 1.396)	-1.987 (-2.796, -1.178)***
		Estimated changes in MAP (mmHg, 95% CI)
Daily step counts (1000 steps/d)
Irregular PA
	Low	Reference		Reference	Reference		Reference	Reference		Reference	Reference	Reference
	Medium	-0.367 (-0.698, -0.036)*		-0.272 (-0.695, 0.151)	-0.576 (-1.103, -0.049)*		0.008 (-0.3, 0.316)	-0.587 (-0.981, -0.193)**		-0.826 (-1.455, -0.197)*	-0.113 (-0.754, 0.528)	-0.741 (-1.26, -0.222)**
	High	-0.288 (-0.678, 0.102)		-0.19 (-0.704, 0.324)	-0.442 (-1.034, 0.15)		-0.121 (-0.497, 0.255)	-0.472 (-0.937, -0.007)*		-0.994 (-1.702, -0.286)**	-0.077 (-0.808, 0.654)	-0.32 (-0.961, 0.321)
Regular PA
	Low	-0.081 (-0.41, 0.248)		-0.077 (-0.5, 0.346)	-0.08 (-0.594, 0.434)		-0.05 (-0.342, 0.242)	-0.2 (-0.594, 0.194)		-0.628 (-1.251, -0.005)*	-0.003 (-0.642, 0.636)	-0.404 (-0.908, 0.1)
	Medium	-0.742 (-1.11, -0.374)***		-0.439 (-0.905, 0.027)	-1.165 (-1.755, -0.575)***		-0.243 (-0.572, 0.086)	-0.893 (-1.326, -0.46)***		-0.933 (-1.641, -0.225)**	-0.477 (-1.202, 0.248)	-1.344 (-1.92, -0.768)***
	High	-0.688 (-1.164, -0.212)**		-0.767 (-1.443, -0.091)*	-0.685 (-1.353, -0.017)*		0.001 (-0.399, 0.401)	-0.982 (-1.558, -0.406)***		-1.121 (-1.921, -0.321)**	0.214 (-0.69, 1.118)	-1.858 (-2.65, -1.066)***
Daily walking distance (1000 m/day)
Irregular PA
	Low	Reference		Reference	Reference		Reference	Reference		Reference	Reference	Reference
	Medium	-0.391 (-0.718, -0.064)*		-0.184 (-0.605, 0.237)	-0.712 (-1.226, -0.198)**		-0.188 (-0.488, 0.112)	-0.44 (-0.824, -0.056)*		-0.907 (-1.513, -0.301)**	-0.129 (-0.77, 0.512)	-0.639 (-1.153, -0.125)*
	High	-0.199 (-0.577, 0.179)		-0.085 (-0.585, 0.415)	-0.371 (-0.939, 0.197)		-0.175 (-0.536, 0.186)	-0.347 (-0.796, 0.102)		-0.92 (-1.594, -0.246)**	0.022 (-0.697, 0.741)	-0.201 (-0.842, 0.44)
Regular PA
	Low	0.072 (-0.249, 0.393)		0.108 (-0.308, 0.524)	0.027 (-0.473, 0.527)		-0.18 (-0.47, 0.11)	0.125 (-0.255, 0.505)		-0.636 (-1.242, -0.03)*	0.421 (-0.198, 1.04)	-0.07 (-0.568, 0.428)
	Medium	-0.735 (-1.096, -0.374)***		-0.404 (-0.865, 0.057)	-1.188 (-1.758, -0.618)***		-0.305 (-0.632, 0.022)	-0.725 (-1.142, -0.308)***		-0.925 (-1.603, -0.247)**	-0.562 (-1.281, 0.157)	-1.305 (-1.875, -0.735)***
	High	-0.884 (-1.35, -0.418)***		-1.055 (-1.716, -0.394)**	-0.802 (-1.453, -0.151)*		-0.116 (-0.514, 0.282)	-1.271 (-1.847, -0.695)***		-1.4 (-2.176, -0.624)***	0.272 (-0.618, 1.162)	-2.119 (-2.899, -1.339)***
		Estimated changes in PP (mmHg, 95% CI)
Daily step counts (1000 steps/d)
Irregular PA
	Low	Reference		Reference	Reference		Reference	Reference		Reference	Reference	Reference
	Medium	-0.098 (-0.506, 0.31)		-0.351 (-0.919, 0.217)	0.135 (-0.439, 0.709)		0.149 (-0.206, 0.504)	-0.395 (-0.887, 0.097)		-0.322 (-1.049, 0.405)	0.412 (-0.337, 1.161)	-0.715 (-1.397, -0.033)*
	High	-0.528 (-0.981, -0.075)*		-0.629 (-1.28, 0.022)	-0.417 (-1.034, 0.2)		0.393 (-0.026, 0.812)	-1.093 (-1.634, -0.552)***		-0.734 (-1.52, 0.052)	0.097 (-0.722, 0.916)	-0.67 (-1.446, 0.106)
Regular PA
	Low	0.787 (0.375, 1.199)***		1.07 (0.513, 1.627)***	0.456 (-0.15, 1.062)		0.105 (-0.22, 0.43)	1.086 (0.582, 1.59)***		0.003 (-0.773, 0.779)	1.639 (0.904, 2.374)***	0.564 (-0.091, 1.219)
	Medium	0.465 (-0.011, 0.941)		0.28 (-0.408, 0.968)	0.607 (-0.016, 1.23)		0.41 (0.03, 0.79)*	-0.493 (-1.024, 0.038)		0.986 (0.035, 1.937)*	1.125 (0.284, 1.966)**	-0.768 (-1.501, -0.035)*
	High	-1.012 (-1.571, -0.453)***		-1.194 (-1.996, -0.392)**	-0.946 (-1.716, -0.176)*		0.511 (0.039, 0.983)*	-2.334 (-3.016, -1.652)***		-1.507 (-2.552, -0.462)**	-0.697 (-1.681, 0.287)	-0.625 (-1.525, 0.275)
Daily walking distance (1000 m/day)
Irregular PA
	Low	Reference		Reference	Reference		Reference	Reference		Reference	Reference	Reference
	Medium	-0.029 (-0.429, 0.371)		-0.051 (-0.612, 0.51)	-0.053 (-0.614, 0.508)		0.122 (-0.239, 0.483)	-0.336 (-0.814, 0.142)		-0.48 (-1.186, 0.226)	0.472 (-0.279, 1.223)	-0.443 (-1.111, 0.225)
	High	-0.429 (-0.87, 0.012)		-0.423 (-1.06, 0.214)	-0.483 (-1.083, 0.117)		0.339 (-0.084, 0.762)	-1.029 (-1.554, -0.504)***		-0.831 (-1.586, -0.076)*	0.21 (-0.588, 1.008)	-0.369 (-1.133, 0.395)
Regular PA
	Low	0.878 (0.474, 1.282)***		1.164 (0.619, 1.709)***	0.508 (-0.086, 1.102)		0.078 (-0.251, 0.407)	1.144 (0.654, 1.634)***		-0.018 (-0.786, 0.75)	1.671 (0.96, 2.382)***	0.841 (0.2, 1.482)*
	Medium	0.51 (0.036, 0.984)*		0.482 (-0.21, 1.174)	0.455 (-0.157, 1.067)		0.425 (0.039, 0.811)*	-0.447 (-0.968, 0.074)		0.927 (-0.028, 1.882)	1.173 (0.328, 2.018)**	-0.737 (-1.458, -0.016)*
	High	-1.005 (-1.562, -0.448)***		-1.287 (-2.091, -0.483)**	-0.88 (-1.65, -0.11)*		0.508 (0.028, 0.988)*	-2.485 (-3.167, -1.803)***		-1.74 (-2.742, -0.738)***	-0.506 (-1.508, 0.496)	-0.396 (-1.302, 0.51)
aAll indicates analyses in whole population. HYP indicates analyses in hypertensive population. No HYP indicates analyses in normohypertensive population
bFor analyses in the whole population, step counts and walking distance were categorized as low (<6 k steps/day;<4.5 km/day), medium (6-9.5 k steps/day; 4.5-7 km/day) and high (>9.5 k steps/day; >7 km/day) according to the tercile distributions. For stratified analyses in subpopulations, step counts and walking distance were categorized as low, medium ,and high according to the tercile distributi…
cThe variability of daily steps was categorized based on the median value of the SD of daily steps (2000 steps/day): regular (SD of daily step counts 2k/day); irregular (SD of daily step counts 2k/day).
d* P<.05, ** P<.01, *** P<.001.
